# Supplementary material for: Extracellular vesicles of Janthinobacterium lividum as violacein carriers in melanoma cell treatment
Source: Appl Microbiol Biotechnol. 2024 Dec 5;108(1):529. doi: 10.1007/s00253-024-13358-1 (PMC11621134; doi:10.1007/s00253-024-13358-1)
Supplement: Supplementary file 2 — Supplementary file2 (XLSX 224 KB) [file 253_2024_13358_MOESM2_ESM.xlsx]

## Sheet: Article inf
Applied Microbiology and Biotechnology
Supplementary Material
Extracellular vesicles of Janthinobacterium lividum as violacein carriers in melanoma cell treatment
Patrycja Kowalska1,2, Jolanta Mierzejewska1, Paulina Skrzeszewska1, Aleksandra Witkowska1, Katarzyna Oksejuk1, Ewa Sitkiewicz3, Mariusz Krawczyk4, Magdalena Świadek5, Agata Głuchowska5, Klaudia Marlicka1,2, Anna Sobiepanek1, Małgorzata Milner-Krawczyk1*
1 Chair of Drug and Cosmetics Biotechnology, Warsaw University of Technology, Warsaw, Poland
2 Doctoral School Warsaw University of Technology, Warsaw, Poland
3 Mass Spectrometry Laboratory, Institute of Biochemistry and Biophysics, PAS, Warsaw, Poland
4 Genomed S.A., Warsaw, Poland
5 Nencki Institute of Experimental Biology, Polish Academy of Science, Warsaw, Poland
* corresponding author`s email: malgorzata.krawczyk@pw.edu.pl

## Sheet: Table S1
	Table S1. Comparative 16S rRNA analysis of Janthinobacterium lividum PCM 3520 strain.
Rank	Name	Strain	Taxonomy	Accession	Pairwise Similarity(%)	Mismatch/Total nt
1	Janthinobacterium lividum	DSM 1522	Bacteria;Proteobacteria;Betaproteobacteria;Burkholderiales;Oxalobacteraceae;Janthinobacterium	Y08846	99.9287	1/1403
2	Janthinobacterium kumbetense	GK	Bacteria;Proteobacteria;Betaproteobacteria;Burkholderiales;Oxalobacteraceae;Janthinobacterium	JAMQGR010000031	99.8574	2/1403
3	CP033019_s	BHSEK	Bacteria;Proteobacteria;Betaproteobacteria;Burkholderiales;Oxalobacteraceae;Janthinobacterium	CP033019	99.8574	2/1403
4	LBCO_s	KBS0711	Bacteria;Proteobacteria;Betaproteobacteria;Burkholderiales;Oxalobacteraceae;Janthinobacterium	LBCO01000023	99.8574	2/1403
5	JFYR_s	RIT308	Bacteria;Proteobacteria;Betaproteobacteria;Burkholderiales;Oxalobacteraceae;Janthinobacterium	JFYR01000027	99.8574	2/1403
6	PJMQ_s	61	Bacteria;Proteobacteria;Betaproteobacteria;Burkholderiales;Oxalobacteraceae;Janthinobacterium	PJMQ01000001	99.7149	4/1403
7	JQNP_s	RA13	Bacteria;Proteobacteria;Betaproteobacteria;Burkholderiales;Oxalobacteraceae;Janthinobacterium	JQNP01000001	99.7149	4/1403
8	Janthinobacterium rivuli	FT68W	Bacteria;Proteobacteria;Betaproteobacteria;Burkholderiales;Oxalobacteraceae;Janthinobacterium	MN548379	99.6436	5/1403
9	Janthinobacterium tructae	SNU WT3	Bacteria;Proteobacteria;Betaproteobacteria;Burkholderiales;Oxalobacteraceae;Janthinobacterium	MN524134	99.6436	5/1403
10	Janthinobacterium aquaticum	FT58W	Bacteria;Proteobacteria;Betaproteobacteria;Burkholderiales;Oxalobacteraceae;Janthinobacterium	MN548378	99.5723	6/1403
11	CP011319_s	1_2014MBL_MicDiv	Bacteria;Proteobacteria;Betaproteobacteria;Burkholderiales;Oxalobacteraceae;Janthinobacterium	CP011319	99.5723	6/1403
12	Janthinobacterium psychrotolerans	S3-2	Bacteria;Proteobacteria;Betaproteobacteria;Burkholderiales;Oxalobacteraceae;Janthinobacterium	LOCQ01000055	99.5011	7/1403
13	Janthinobacterium violaceinigrum	FT13W	Bacteria;Proteobacteria;Betaproteobacteria;Burkholderiales;Oxalobacteraceae;Janthinobacterium	MK968136	99.3585	9/1403
14	Janthinobacterium svalbardensis	JA-1	Bacteria;Proteobacteria;Betaproteobacteria;Burkholderiales;Oxalobacteraceae;Janthinobacterium	DQ355146	99.3571	9/1400
15	Janthinobacterium agaricidamnosum	DSM 9628	Bacteria;Proteobacteria;Betaproteobacteria;Burkholderiales;Oxalobacteraceae;Janthinobacterium	HG322949	99.0734	13/1403
16	Rugamonas fusca	FT3S	Bacteria;Proteobacteria;Betaproteobacteria;Burkholderiales;Oxalobacteraceae;Rugamonas	MT786439	98.2869	24/1401
17	LMNW_s	Leaf126	Bacteria;Proteobacteria;Betaproteobacteria;Burkholderiales;Oxalobacteraceae;Rugamonas	LMNW01000011	98.2759	24/1392
18	Rugamonas brunnea	LX20W	Bacteria;Proteobacteria;Betaproteobacteria;Burkholderiales;Oxalobacteraceae;Rugamonas	MT786440	98.1442	26/1401
19	KB467824_s	CG3	Bacteria;Proteobacteria;Betaproteobacteria;Burkholderiales;Oxalobacteraceae;KB467824_g	KB467824	98.0043	28/1403
20	Rugamonas rubra	ATCC 43154	Bacteria;Proteobacteria;Betaproteobacteria;Burkholderiales;Oxalobacteraceae;Rugamonas	FOTW01000003	98.0014	28/1401
21	Aquaspirillum arcticum	IAM 14963	Bacteria;Proteobacteria;Betaproteobacteria;Burkholderiales;Oxalobacteraceae;Actimicrobium	AB074523	97.8617	30/1403
22	Rugamonas apoptosis	LX47W	Bacteria;Proteobacteria;Betaproteobacteria;Burkholderiales;Oxalobacteraceae;Rugamonas	MT786441	97.8587	30/1401
23	Rugamonas violacea	P5900	Bacteria;Proteobacteria;Betaproteobacteria;Burkholderiales;Oxalobacteraceae;Rugamonas	MT984570	97.7504	31/1378
24	Duganella levis	CY42W	Bacteria;Proteobacteria;Betaproteobacteria;Burkholderiales;Oxalobacteraceae;Duganella	MN865814	97.7192	32/1403
25	FQWU_s	CF038	Bacteria;Proteobacteria;Betaproteobacteria;Burkholderiales;Oxalobacteraceae;Massilia	FQWU01000012	97.7159	32/1401
26	Duganella dendranthematis	AF9R3	Bacteria;Proteobacteria;Betaproteobacteria;Burkholderiales;Oxalobacteraceae;Duganella	MT012222	97.7117	30/1311
27	Rugamonas aquatica	FT29W	Bacteria;Proteobacteria;Betaproteobacteria;Burkholderiales;Oxalobacteraceae;Rugamonas	MK968139	97.711	32/1398
28	Massilia violaceinigra	B2	Bacteria;Proteobacteria;Betaproteobacteria;Burkholderiales;Oxalobacteraceae;Massilia	CP024608	97.5732	34/1401
29	Massilia frigida	CCM 8695	Bacteria;Proteobacteria;Betaproteobacteria;Burkholderiales;Oxalobacteraceae;Massilia	WHJG01000115	97.5732	34/1401
30	Massilia antarctica	P8398	Bacteria;Proteobacteria;Betaproteobacteria;Burkholderiales;Oxalobacteraceae;Massilia	OM243916	97.5732	34/1401
31	KB906725_s	AB_14	Bacteria;Proteobacteria;Betaproteobacteria;Burkholderiales;Oxalobacteraceae;Rugamonas	KB906725	97.5732	34/1401
32	FODC_s	CF517	Bacteria;Proteobacteria;Betaproteobacteria;Burkholderiales;Oxalobacteraceae;Rugamonas	FODC01000023	97.5732	34/1401
33	Massilia rubra	CCM 8692	Bacteria;Proteobacteria;Betaproteobacteria;Burkholderiales;Oxalobacteraceae;Massilia	VUYU01000070	97.5018	35/1401
34	Massilia aquatica	P3165	Bacteria;Proteobacteria;Betaproteobacteria;Burkholderiales;Oxalobacteraceae;Massilia	MN612031	97.4304	36/1401
35	Rugamonas rivuli	FT103W	Bacteria;Proteobacteria;Betaproteobacteria;Burkholderiales;Oxalobacteraceae;Rugamonas	MN548382	97.4304	36/1401
36	Massilia atriviolacea	SOD	Bacteria;Proteobacteria;Betaproteobacteria;Burkholderiales;Oxalobacteraceae;Massilia	MH551481	97.2877	38/1401
37	Massilia mucilaginosa	CCM 8733	Bacteria;Proteobacteria;Betaproteobacteria;Burkholderiales;Oxalobacteraceae;Massilia	WHJH01000140	97.2877	38/1401
38	Massilia polaris	RP-1-19	Bacteria;Proteobacteria;Betaproteobacteria;Burkholderiales;Oxalobacteraceae;Massilia	MN180869	97.2877	38/1401
39	Duganella vulcania	FT81W	Bacteria;Proteobacteria;Betaproteobacteria;Burkholderiales;Oxalobacteraceae;Duganella	MN865810	97.2877	38/1401
40	Duganella alba	FT9W	Bacteria;Proteobacteria;Betaproteobacteria;Burkholderiales;Oxalobacteraceae;Duganella	MK968133	97.2202	39/1403
41	Massilia soli	R798	Bacteria;Proteobacteria;Betaproteobacteria;Burkholderiales;Oxalobacteraceae;Massilia	MT950109	97.2163	39/1401
42	Pseudoduganella aquatica	FT127W	Bacteria;Proteobacteria;Betaproteobacteria;Burkholderiales;Oxalobacteraceae;Massilia	MN865813	97.0777	41/1403
43	FNEQ_s	OV510	Bacteria;Proteobacteria;Betaproteobacteria;Burkholderiales;Oxalobacteraceae;Duganella	FNEQ01000020	97.0777	41/1403
44	LMLM_s	Leaf61	Bacteria;Proteobacteria;Betaproteobacteria;Burkholderiales;Oxalobacteraceae;Duganella	LMLM01000031	97.0588	41/1394
45	Duganella fentianensis	FT93W	Bacteria;Proteobacteria;Betaproteobacteria;Burkholderiales;Oxalobacteraceae;Duganella	MN865822	97.0064	42/1403
46	Massilia agrisoli	MAHUQ-52	Bacteria;Proteobacteria;Betaproteobacteria;Burkholderiales;Oxalobacteraceae;Massilia	MT514500	97.0021	42/1401
47	Duganella aceris	SAP-35	Bacteria;Proteobacteria;Betaproteobacteria;Burkholderiales;Oxalobacteraceae;Duganella	MN737197	97.0021	42/1401
48	Duganella margarita	FT109W	Bacteria;Proteobacteria;Betaproteobacteria;Burkholderiales;Oxalobacteraceae;Duganella	MN865815	96.9308	43/1401
49	Duganella phyllosphaerae	T54	Bacteria;Proteobacteria;Betaproteobacteria;Burkholderiales;Oxalobacteraceae;Duganella	FR852575	96.9004	42/1355
50	Duganella qianjiadongensis	CY13W	Bacteria;Proteobacteria;Betaproteobacteria;Burkholderiales;Oxalobacteraceae;Duganella	MN865821	96.8639	44/1403
	Sequence comparison was performed in the EZBioCloud database
	Yoon, S. H., Ha, S. M., Kwon, S., Lim, J., Kim, Y., Seo, H. and Chun, J. (2017). Introducing EzBioCloud: A taxonomically united database of 16S rRNA and whole genome assemblies. Int J Syst Evol Microbiol. 67:1613-1617

## Sheet: Table S2
	Table S2. The list of identified proteins with the number of detected peptides
#	ID	Name	EVs1	EVs2	EVs3		*EVs1, EVs2, EVs3 - marking of successive EVs insulations
			number of peptides
1	WP_211547646.1	filamentous hemagglutinin N-terminal domain-containing protein	250	120	77
2	WP_034754970.1;WP_034779106.1	MULTISPECIES: extracellular solute-binding protein	169	128	391
3	WP_010400981.1;WP_034786546.1;WP_128142111.1	MULTISPECIES: chaperonin GroEL; chaperonin GroEL	294	135	328
4	WP_072452979.1	extracellular solute-binding protein	165	125	386
5	WP_010394644.1	3-hydroxyacyl-CoA dehydrogenase/enoyl-CoA hydratase family protein	158		248
6	WP_034753388.1;WP_070257699.1;WP_139092198.1;WP_211551982.1	MULTISPECIES: 3-hydroxyacyl-CoA dehydrogenase/enoyl-CoA hydratase family protein; 3-hydroxyacyl-CoA dehydrogenase/enoyl-CoA hydratase family protein	170	98	270
7	WP_010399742.1;WP_034750019.1;WP_071076349.1;WP_072452715.1;WP_128142471.1;WP_166447941.1	MULTISPECIES: polyribonucleotide nucleotidyltransferase; polyribonucleotide nucleotidyltransferase	316	191	339
8	SFX84674.1;WP_175560518.1	Dipeptidyl aminopeptidase/acylaminoacyl peptidase; S9 family peptidase			214
9	WP_176381352.1	isovaleryl-CoA dehydrogenase			169
10	TNC72565.1;WP_189396722.1	S9 family peptidase	148	105	213
11	WP_034747148.1	aminopeptidase N			140
12	EZP35445.1;WP_200873071.1	Prolyl oligopeptidase family protein; S9 family peptidase	150	105	215
13	WP_070257667.1	phage tail tube protein	602	417	264
14	WP_034784169.1	aminomethyl-transferring glycine dehydrogenase	156	91	202
15	WP_029496182.1	MULTISPECIES: type I glutamate--ammonia ligase	156	126	122
16	OEZ64840.1	protein TolB	155	108	212
17	WP_034783248.1;WP_139091443.1	MULTISPECIES: DNA-directed RNA polymerase subunit beta; DNA-directed RNA polymerase subunit beta	125	42	48
18	WP_034752379.1	aminomethyl-transferring glycine dehydrogenase	156	95	204
19	WP_034781614.1;WP_070256339.1;WP_176375515.1;WP_211549284.1	nitrate reductase subunit alpha; MULTISPECIES: nitrate reductase subunit alpha	92	39	120
20	STR18902.1;WP_034748840.1	Nitrous-oxide reductase precursor; MULTISPECIES: TAT-dependent nitrous-oxide reductase	114	54	131
21	WP_128142136.1	S9 family peptidase	110	77	118
22	STQ92967.1;WP_181877929.1	translocation protein TolB; S9 family peptidase	138	95	205
23	WP_176385418.1;WP_211547988.1	aminopeptidase N	77		148
24	WP_072457314.1	NAD-glutamate dehydrogenase		81
25	WP_034778773.1;WP_071075250.1	MULTISPECIES: acyl-CoA dehydrogenase; acyl-CoA dehydrogenase	139	80	172
26	WP_034778918.1;WP_070254772.1;WP_176376646.1;WP_176385827.1;WP_211548528.1	NAD-glutamate dehydrogenase	96	82	71
27	WP_166446571.1	NAD-glutamate dehydrogenase	96	80
28	WP_139091038.1	S9 family peptidase	95	68	105
29	WP_034752893.1	MULTISPECIES: acetyl-CoA C-acetyltransferase	211	126	461
30	WP_070256691.1	S9 family peptidase			99
31	WP_128141655.1	NAD-glutamate dehydrogenase	94	79
32	WP_176376355.1	S9 family peptidase			95
33	WP_139092766.1	Lateral flagellin	175	842	473
34	WP_034745551.1	NAD-glutamate dehydrogenase	95	82	72
35	WP_070257495.1	acyl-CoA dehydrogenase	92		132
36	WP_034781783.1	acyl-CoA dehydrogenase	90		130
37	WP_034786490.1	aminopeptidase N	80		155
38	WP_034753750.1	MULTISPECIES: isovaleryl-CoA dehydrogenase	106	91	180
39	WP_051990851.1	S9 family peptidase	97	66	112
40	WP_072455499.1	S9 family peptidase	107	75	117
41	WP_071079082.1	acyl-CoA dehydrogenase			121
42	WP_071075017.1	M3 family metallopeptidase			93
43	WP_176375414.1	filamentous hemagglutinin N-terminal domain-containing protein	126	55	43
44	WP_034751809.1;WP_128140252.1;WP_139090384.1;WP_166447621.1	MULTISPECIES: DNA gyrase subunit A; DNA gyrase subunit A	73		109
45	WP_034746418.1;WP_128141868.1;WP_139090710.1	MULTISPECIES: argininosuccinate lyase; argininosuccinate lyase	107	69	152
46	WP_071075186.1	NAD-glutamate dehydrogenase	86	72	68
47	WP_034752093.1;WP_070301543.1	M14-type cytosolic carboxypeptidase; MULTISPECIES: M14-type cytosolic carboxypeptidase			113
48	WP_034746204.1	NADP-dependent malic enzyme	109	48	133
49	QKY11115.1;WP_034780543.1;WP_128141805.1;WP_176386317.1;WP_181878115.1	NADP-dependent malic enzyme; MULTISPECIES: NADP-dependent malic enzyme	109	48	133
50	WP_034759877.1;WP_072454366.1;WP_139090248.1	acyl-CoA dehydrogenase; MULTISPECIES: acyl-CoA dehydrogenase	96	54	135
51	WP_010393778.1;WP_071080005.1	MULTISPECIES: F0F1 ATP synthase subunit beta	163	54	51
52	WP_034752057.1;WP_034789079.1;WP_070254080.1;WP_166449163.1;WP_176376218.1	MULTISPECIES: dihydrolipoyl dehydrogenase; dihydrolipoyl dehydrogenase	179	69	305
53	WP_070346084.1	NAD-glutamate dehydrogenase		69	68
54	WP_070345614.1	DNA gyrase subunit A	72		104
55	WP_034751877.1	MULTISPECIES: phage tail tube protein	453	315	201
56	WP_176382106.1	acyl-CoA dehydrogenase	93	48	129
57	WP_166449884.1	S46 family peptidase			50
58	WP_166449361.1	aminopeptidase N	85	19	170
59	WP_071075684.1	aminopeptidase N	78		134
60	WP_034747401.1;WP_072455513.1;WP_128142125.1;WP_139091049.1;WP_166450141.1	dihydrolipoyl dehydrogenase	113	36	191
61	WP_166448574.1	M3 family metallopeptidase	69	44	92
62	WP_128142051.1	aminopeptidase N	82	17	145
63	WP_176374374.1	M3 family metallopeptidase	68	42	84
64	WP_166446156.1	insulinase family protein			58
65	WP_128140592.1;WP_139092017.1	M3 family metallopeptidase	72	45	94
66	WP_034782004.1;WP_092611453.1	DNA gyrase subunit A; MULTISPECIES: DNA gyrase subunit A	75	49	100
67	WP_034782189.1;WP_070253571.1	NADP-dependent isocitrate dehydrogenase; MULTISPECIES: NADP-dependent isocitrate dehydrogenase	57		130
68	KHA79172.1;WP_080753326.1;WP_176374921.1	TonB-dependent receptor	66	66	37
69	WP_071079930.1	MULTISPECIES: acetyl-CoA C-acetyltransferase	194	116	382
70	WP_029496285.1	S9 family peptidase	117	81	177
71	OHV96733.1;WP_170840526.1	peptidase S9; S9 family peptidase			172
72	WP_034754433.1;WP_034781192.1;WP_176374361.1	MULTISPECIES: TonB-dependent receptor; TonB-dependent receptor	116	109	63
73	WP_128140577.1	TonB-dependent receptor	147	123	76
74	WP_071080077.1	insulinase family protein	58		65
75	WP_139091123.1	aminopeptidase N		17	144
76	WP_071075197.1	S46 family peptidase			65
77	OHV96545.1;WP_242428460.1	TonB-dependent receptor	101	67	62
78	WP_070254127.1;WP_211552119.1	enoyl-CoA hydratase			138
79	WP_034752556.1;WP_072456093.1	insulinase family protein	60		63
80	WP_072453875.1	hemagglutinin repeat-containing protein	86	39	34
81	WP_176385307.1	S41 family peptidase	52	47	28
82	WP_034749282.1;WP_034784739.1;WP_070253835.1;WP_071079502.1;WP_072456710.1;WP_166448161.1	MULTISPECIES: DNA topoisomerase III; DNA topoisomerase III	69	37	61
83	WP_211548721.1	insulinase family protein	47		56
84	WP_166448930.1	S9 family peptidase	82	54	84
85	WP_010393784.1;WP_034752701.1	F0F1 ATP synthase subunit alpha; MULTISPECIES: F0F1 ATP synthase subunit alpha	109	59	52
86	WP_072455432.1;WP_128142172.1;WP_139092312.1;WP_166448880.1	isoleucine--tRNA ligase	48		75
87	WP_235194344.1	MG2 domain-containing protein	35	31	30
88	WP_034758412.1;WP_046684799.1;WP_071078274.1;WP_072454800.1;WP_128139910.1	PLP-dependent aminotransferase family protein; MULTISPECIES: PLP-dependent aminotransferase family protein	114	36	159
89	WP_034789119.1;WP_139089978.1;WP_166449173.1;WP_176376222.1	MULTISPECIES: M14-type cytosolic carboxypeptidase; M14-type cytosolic carboxypeptidase; carboxypeptidase family protein	72	26	114
90	WP_010400536.1;WP_034750709.1	MULTISPECIES: phosphopyruvate hydratase	113	73	76
91	EZP38031.1;TNC74560.1;WP_070257802.1;WP_072457409.1;WP_128140921.1;WP_223279037.1;WP_231958558.1;WP_235194269.1;WP_240943640.1	Peptidyl-dipeptidase Dcp; M3 family metallopeptidase	57	55	48
92	QKY01582.1	S8 family serine peptidase	219	339	249
93	WP_034777988.1;WP_070257765.1;WP_176382697.1;WP_211547141.1	PLP-dependent aminotransferase family protein; MULTISPECIES: PLP-dependent aminotransferase family protein	106	29	154
94	WP_070259875.1	S8 family serine peptidase	199	305	224
95	WP_176381739.1	S8 family serine peptidase	198	297	232
96	WP_034751581.1;WP_070303844.1;WP_072454505.1	NADP-dependent isocitrate dehydrogenase; MULTISPECIES: NADP-dependent isocitrate dehydrogenase	62	19	141
97	WP_092607624.1	MULTISPECIES: 3-oxoadipyl-CoA thiolase	60	31	112
98	WP_072457177.1	enoyl-CoA hydratase	86	70	131
99	WP_070346386.1	S9 family peptidase	74	53	76
100	WP_176381416.1	insulinase family protein	51		59
101	OHV98876.1;WP_071075763.1	dipeptidyl aminopeptidase/acylaminoacyl-peptidase; S9 family peptidase	65	44	71
102	WP_034784516.1;WP_070257175.1;WP_166449574.1	MULTISPECIES: fumarate hydratase; fumarate hydratase	71	8	98
103	OHV98881.1;WP_071075795.1	peptidase S41; S41 family peptidase			27
104	STR18354.1;WP_034753138.1	DNA-directed RNA polymerase subunit beta'; MULTISPECIES: DNA-directed RNA polymerase subunit beta'	79	25	14
105	WP_070255088.1;WP_081345571.1	MG2 domain-containing protein	29
106	WP_034785621.1	enoyl-CoA hydratase	85	67	139
107	TNC76723.1;WP_223278905.1	alpha-2-macroglobulin; MG2 domain-containing protein		31
108	WP_211548532.1	succinylglutamate-semialdehyde dehydrogenase			90
109	WP_176386058.1	MG2 domain-containing protein	32	27	29
110	WP_034786315.1	MG2 domain-containing protein	33	27	25
111	WP_010393618.1	acetyl-CoA C-acetyltransferase	136	82	285
112	WP_139092792.1	CocE/NonD family hydrolase	50	38	69
113	WP_166446573.1	succinylglutamate-semialdehyde dehydrogenase	53		105
114	WP_010396631.1	PLP-dependent aminotransferase family protein	102	31	142
115	WP_034751725.1;WP_166447575.1	TonB-dependent receptor	53	57	31
116	WP_034780488.1;WP_176385670.1	MULTISPECIES: histidine ammonia-lyase; histidine ammonia-lyase	66		84
117	WP_128142160.1	S41 family peptidase	51	37	28
118	WP_010397473.1	flagellin		492
119	QKY05933.1;WP_244965429.1	alpha-2-macroglobulin; MG2 domain-containing protein	33	27
120	WP_071075741.1	dihydroxy-acid dehydratase			38
121	WP_070256657.1	S41 family peptidase			26
122	SFX18398.1;WP_081368106.1	Acetoacetate decarboxylase (ADC); NAD(P)-binding protein	71	18
123	WP_166447831.1	aminotransferase class I/II-fold pyridoxal phosphate-dependent enzyme	61		128
124	WP_071075435.1	3-oxoadipyl-CoA thiolase	57	32	103
125	WP_034754817.1	filamentous hemagglutinin N-terminal domain-containing protein	66	31	28
126	WP_070257869.1	insulinase family protein	57	17	63
127	WP_034778927.1;WP_151097447.1	MULTISPECIES: acetylornithine/succinylornithine family transaminase	153	52	265
128	WP_070301569.1;WP_128140519.1	MULTISPECIES: aldehyde dehydrogenase family protein	87	33	90
129	WP_071075182.1	MULTISPECIES: acetylornithine/succinylornithine family transaminase	169	71	294
130	WP_070347084.1	malate synthase A	29		76
131	WP_128141539.1	catalase	61		65
132	WP_072454709.1;WP_139092394.1	aminotransferase class I/II-fold pyridoxal phosphate-dependent enzyme		46	117
133	OHV95594.1;WP_242428493.1	alpha-2-macroglobulin; MG2 domain-containing protein	32	25	26
134	WP_139092063.1	D-(-)-3-hydroxybutyrate oligomer hydrolase	91	76	66
135	WP_058047905.1	MULTISPECIES: bifunctional aspartate transaminase/aspartate 4-decarboxylase	75	42	34
136	WP_034757019.1;WP_052140176.1;WP_070304267.1;WP_071078110.1;WP_151094271.1	bifunctional aspartate transaminase/aspartate 4-decarboxylase; MULTISPECIES: bifunctional aspartate transaminase/aspartate 4-decarboxylase	78	45	34
137	STQ93111.1;WP_128140861.1	Alpha-2-macroglobulin family N-terminal region; MG2 domain-containing protein		29
138	WP_166446345.1	M4 family metallopeptidase	77	48	62
139	WP_034746274.1	histidine ammonia-lyase	74	28	89
140	STQ93739.1;WP_181877938.1	Colicin I receptor precursor; TonB-dependent receptor		31
141	WP_034783351.1;WP_070260358.1	MULTISPECIES: 4-hydroxy-tetrahydrodipicolinate synthase; 4-hydroxy-tetrahydrodipicolinate synthase	56	45	106
142	WP_029496375.1	porphobilinogen synthase	44		55
143	WP_166449841.1	CocE/NonD family hydrolase			35
144	OHV99048.1;WP_242428232.1	dipeptidyl carboxypeptidase II; M3 family metallopeptidase	52
145	SFY20954.1;WP_139248467.1	hypothetical protein SAMN03097694_5128; MG2 domain-containing protein		28
146	WP_070254404.1;WP_071077321.1;WP_092604865.1;WP_166448679.1;WP_211549549.1	catalase; MULTISPECIES: catalase	66	46	70
147	WP_166448830.1	flagellin	79	267	163
148	WP_072454565.1;WP_139092666.1	flagellar hook-basal body complex protein	126	159	102
149	WP_034784192.1;WP_176383123.1;WP_211547595.1	CocE/NonD family hydrolase	37	29	55
150	WP_010400959.1;WP_034747396.1;WP_034786560.1;WP_071075750.1;WP_211547885.1	MULTISPECIES: pyruvate dehydrogenase (acetyl-transferring), homodimeric type; pyruvate dehydrogenase (acetyl-transferring), homodimeric type	49	10	32
151	WP_034750504.1;WP_072452466.1	cystathionine gamma-synthase family protein	50		61
152	WP_081368321.1	D-(-)-3-hydroxybutyrate oligomer hydrolase	88	73	63
153	WP_070259189.1;WP_070279056.1	MULTISPECIES: aminotransferase class I/II-fold pyridoxal phosphate-dependent enzyme	64	46	126
154	WP_072455485.1	hypothetical protein	103	40	61
155	WP_010399909.1	citrate synthase	45		38
156	WP_034783537.1;WP_071079821.1	MULTISPECIES: methionine adenosyltransferase	49		74
157	WP_072457319.1;WP_128141653.1	MULTISPECIES: succinylglutamate-semialdehyde dehydrogenase; succinylglutamate-semialdehyde dehydrogenase	57	23	114
158	WP_176386296.1	M3 family metallopeptidase	41		31
159	WP_010401461.1	3-oxoadipyl-CoA thiolase			69
160	WP_034745535.1	MULTISPECIES: acetylornithine/succinylornithine family transaminase	162	56	286
161	OHV93882.1	hypothetical protein AKG95_25045	148	248	196
162	WP_034750679.1;WP_071075951.1;WP_128142286.1	MULTISPECIES: 4-hydroxy-tetrahydrodipicolinate synthase; 4-hydroxy-tetrahydrodipicolinate synthase			85
163	WP_034757069.1	aminotransferase class I/II-fold pyridoxal phosphate-dependent enzyme	64	46	126
164	WP_010402084.1	M3 family metallopeptidase	44		58
165	WP_034785234.1;WP_070253698.1;WP_176376342.1;WP_176385287.1	isoleucine--tRNA ligase	51	13	76
166	WP_217653672.1	zinc metalloprotease	45	110	169
167	WP_072453664.1;WP_139088934.1	MULTISPECIES: catalase; catalase	58	39	59
168	WP_010398872.1;WP_034755510.1;WP_034784421.1;WP_071076848.1;WP_099393905.1	arginine/lysine/ornithine decarboxylase; MULTISPECIES: arginine/lysine/ornithine decarboxylase	37	9	90
169	WP_070346068.1;WP_071075104.1;WP_166448508.1;WP_211552142.1	DNA polymerase III subunit beta	68	34	113
170	WP_211548518.1	peptidase M14	52		84
171	WP_071078412.1	CocE/NonD family hydrolase	30	19	38
172	WP_034753391.1	MULTISPECIES: acetyl-CoA C-acyltransferase	54	32	55
173	WP_070253825.1	N-acetyl-gamma-glutamyl-phosphate reductase	75	34	74
174	WP_010395244.1	MULTISPECIES: type I glyceraldehyde-3-phosphate dehydrogenase	44	28	35
175	WP_139091420.1	methionine adenosyltransferase	53	30	81
176	WP_034752668.1	cytochrome c1	85	70	62
177	TNC78729.1;WP_223278777.1;WP_240943598.1	acetoacetate decarboxylase; NAD(P)-binding protein	75	18	15
178	WP_071075195.1	peptidase M14			64
179	WP_071079581.1	enoyl-CoA hydratase			104
180	WP_211547563.1	flagellar hook-basal body complex protein	121	152	97
181	WP_034780950.1	MULTISPECIES: ABC transporter substrate-binding protein	75	44	98
182	STR26503.1;WP_128143283.1	Methionine gamma-lyase; cystathionine gamma-synthase family protein	49
183	WP_034760178.1;WP_072454294.1;WP_128140443.1;WP_139090170.1	TonB-dependent receptor	32
184	WP_166447206.1	MG2 domain-containing protein	26	22	20
185	WP_071079391.1	thiamine pyrophosphate-binding protein			72
186	WP_010401870.1	succinylglutamate-semialdehyde dehydrogenase			73
187	WP_010401483.1;WP_035822333.1	M14-type cytosolic carboxypeptidase; MULTISPECIES: M14-type cytosolic carboxypeptidase	54	32	61
188	WP_128140623.1;WP_139092045.1	acyl-CoA dehydrogenase family protein	44	36	70
189	WP_034784775.1;WP_070253820.1;WP_128141274.1;WP_139091735.1;WP_166448180.1;WP_211551810.1	MULTISPECIES: bifunctional phosphoribosylaminoimidazolecarboxamide formyltransferase/IMP cyclohydrolase; bifunctional phosphoribosylaminoimidazolecarboxamide formyltransferase/IMP cyclohydrolase	52	12	81
190	WP_034786580.1	MULTISPECIES: serine hydroxymethyltransferase	53	20	104
191	WP_034789096.1	MULTISPECIES: citrate synthase	42		38
192	WP_034781237.1;WP_176374348.1;WP_176381286.1;WP_211552161.1	catecholate siderophore receptor Fiu	53	54	32
193	WP_072456735.1;WP_128141267.1;WP_139091742.1	N-acetyl-gamma-glutamyl-phosphate reductase	71	34	71
194	WP_034746226.1;WP_034780514.1;WP_070254620.1;WP_070301095.1;WP_071075385.1;WP_128141812.1;WP_166446406.1;WP_176376560.1;WP_211548310.1	hypothetical protein; MULTISPECIES: hypothetical protein	39	12	56
195	WP_034755574.1;WP_034784444.1;WP_070255867.1;WP_070302725.1;WP_071076878.1;WP_072453375.1;WP_166449489.1;WP_176375831.1	malate synthase A; MULTISPECIES: malate synthase A	34	3	98
196	WP_166446747.1	M20/M25/M40 family metallo-hydrolase	66	39	59
197	WP_010401848.1;WP_034745584.1;WP_034778896.1;WP_070254752.1;WP_128141667.1;WP_166446559.1;WP_176385816.1	S46 family peptidase; MULTISPECIES: S46 family peptidase	22	6	81
198	WP_010400512.1	4-hydroxy-tetrahydrodipicolinate synthase	47	32	91
199	WP_034785915.1;WP_070259395.1	MULTISPECIES: hemin-degrading factor; hemin-degrading factor	41	28	68
200	WP_071077127.1;WP_100873238.1	porphobilinogen synthase; MULTISPECIES: porphobilinogen synthase		21	51
201	QKY05882.1;WP_034782589.1;WP_240317620.1	TonB-dependent receptor	27	31	17
202	OFJ48243.1;WP_202799886.1	hypothetical protein BA896_003850; TonB-dependent receptor	31	33	20
203	WP_128140564.1	catecholate siderophore receptor Fiu	43	43	27
204	TNC77695.1;WP_223278816.1	TonB-dependent receptor	31	32	20
205	WP_072457298.1	peptidase M14	51	26	79
206	SFX62958.1;WP_081368149.1	iron complex outermembrane recepter protein; TonB-dependent receptor	31	32	17
207	WP_029496689.1;WP_034746271.1;WP_034780490.1;WP_071075399.1;WP_072454965.1;WP_128141824.1;WP_139090669.1;WP_166446396.1	urocanate hydratase; MULTISPECIES: urocanate hydratase	46	13	92
208	WP_070260175.1;WP_176381932.1	adenosine deaminase	45	43	51
209	WP_010397614.1;WP_086137733.1	MULTISPECIES: 30S ribosomal protein S2	49	25	24
210	WP_166446309.1	copper-containing nitrite reductase	77	45	59
211	WP_219887357.1	S8 family serine peptidase	144	290	172
212	WP_070257664.1	hypothetical protein	93	65
213	WP_128143012.1	filamentous hemagglutinin N-terminal domain-containing protein	63	32	27
214	WP_176376359.1	M3 family metallopeptidase			27
215	TNC72303.1;WP_128141195.1	peptidase S8 and S53 subtilisin kexin sedolisin; S8 family serine peptidase		112
216	WP_034781200.1;WP_176374359.1;WP_211552170.1	MULTISPECIES: phosphoenolpyruvate carboxykinase (GTP); phosphoenolpyruvate carboxykinase (GTP)	61	14	70
217	WP_166448767.1	hydantoinase B/oxoprolinase family protein			26
218	WP_166448553.1	phosphoenolpyruvate carboxykinase (GTP)	69	14	77
219	WP_071075047.1	phosphoenolpyruvate carboxykinase (GTP)	65	13	76
220	WP_070346633.1	M3 family metallopeptidase	32		29
221	BAQ08362.1	putative tryptophan hydroxylase	82	19	142
222	WP_034788600.1;WP_070253616.1;WP_070253617.1;WP_070303092.1;WP_128139606.1;WP_128139607.1;WP_176375380.1;WP_176375381.1	Lateral flagellin, partial; MULTISPECIES: Lateral flagellin; Lateral flagellin	93	549	286
223	WP_034751869.1	hypothetical protein	77
224	WP_034757604.1	MULTISPECIES: ABC transporter substrate-binding protein	16	19	48
225	WP_034753125.1;WP_034784654.1;WP_070260017.1	MULTISPECIES: elongation factor Tu; MULTISPECIES: elongation factor Tu, partial; elongation factor Tu, partial	46	30	38
226	WP_034777937.1;WP_176383039.1	MULTISPECIES: ABC transporter substrate-binding protein; ABC transporter substrate-binding protein	16	19	48
227	QKY06136.1;WP_070254551.1;WP_081345516.1;WP_176386266.1;WP_244965263.1	NAD(P)-binding protein	64	17	15
228	STQ93709.1;WP_034760094.1;WP_071079161.1;WP_072454315.1;WP_139090188.1;WP_166449575.1;WP_176374816.1	Acetyl-coenzyme A synthetase; acetate--CoA ligase	37	4	69
229	TNC77202.1;WP_223278880.1	zinc metalloprotease	43	93	150
230	WP_034782586.1;WP_176381998.1	TonB-dependent receptor	33	33	15
231	WP_034785601.1	MULTISPECIES: TonB-dependent receptor	26	23
232	WP_166449982.1	type VI secretion system tip protein VgrG	29	53
233	WP_034750858.1;WP_072455326.1;WP_128142235.1	phosphogluconate dehydratase; MULTISPECIES: phosphogluconate dehydratase	44		62
234	WP_176385818.1	peptidase M14	55		77
235	WP_034753507.1	DUF2807 domain-containing protein	52	48	54
236	WP_176376642.1	peptidase M14	56	31	77
237	WP_034783848.1;WP_176374444.1;WP_176381453.1	cytochrome c1; D-(-)-3-hydroxybutyrate oligomer hydrolase	76	61	59
238	WP_034753184.1	MULTISPECIES: elongation factor G	36	31	31
239	WP_176375966.1	phage tail length tape measure family protein	78	40	25
240	WP_034780989.1;WP_070260720.1;WP_166448613.1	acyl-CoA dehydrogenase family protein; MULTISPECIES: acyl-CoA dehydrogenase family protein	39	34	66
241	WP_139090209.1	type VI secretion system tip protein VgrG	27	52	43
242	WP_166450082.1	cystathionine gamma-synthase family protein	54	24	67
243	WP_166446111.1	D-(-)-3-hydroxybutyrate oligomer hydrolase	89	69	61
244	WP_176376613.1	lipopolysaccharide biosynthesis protein RfbH	30		49
245	WP_071077842.1	flagellar hook-basal body complex protein	82	102	74
246	WP_070254756.1	peptidase M14	59	31	84
247	WP_010399920.1;WP_034752089.1;WP_034789115.1;WP_071076249.1;WP_128142387.1;WP_139089976.1	aconitate hydratase AcnA; MULTISPECIES: aconitate hydratase AcnA	37	16	26
248	WP_070256675.1	hypothetical protein	85	36	54
249	WP_072453182.1	M20/M25/M40 family metallo-hydrolase	52	31	49
250	WP_070346073.1	M20 family metallopeptidase	51		79
251	WP_034780223.1;WP_070346231.1	MULTISPECIES: aspartate carbamoyltransferase catalytic subunit; aspartate carbamoyltransferase catalytic subunit	44	27	24
252	WP_128141665.1	peptidase M14	34		58
253	WP_166446762.1	hypothetical protein	76	56
254	WP_070347226.1	CocE/NonD family hydrolase	27	23	44
255	WP_166446561.1	M14 family metallopeptidase	41		66
256	WP_139089687.1	M20/M25/M40 family metallo-hydrolase	54	40	59
257	WP_034752623.1;WP_034782627.1;WP_128140719.1	MULTISPECIES: glutamine--fructose-6-phosphate transaminase (isomerizing)			22
258	WP_128141631.1	M20 family metallopeptidase	50		78
259	WP_034751720.1;WP_034782101.1;WP_166447572.1;WP_176382293.1;WP_211551212.1	gamma-glutamyltransferase	25	23	28
260	WP_166449557.1	TonB-dependent receptor	31	29	13
261	WP_167468652.1	MULTISPECIES: flagellar basal-body rod protein FlgG	40	52	27
262	QKY06248.1;WP_205412510.1;WP_211548215.1;WP_217495237.1	zinc metalloprotease	42	95	154
263	WP_211550397.1	hypothetical protein	92	64	52
264	WP_034749992.1	MULTISPECIES: NADH-quinone oxidoreductase subunit D	26	16	17
265	ABK64009.1	putative TonB-dependent siderophore receptor	54	42	19
266	WP_034745457.1;WP_072457353.1	M20 family metallopeptidase	45		71
267	WP_034749793.1;WP_072452831.1	flagellar filament capping protein FliD; MULTISPECIES: flagellar filament capping protein FliD	31	18
268	WP_034780574.1;WP_099389134.1	MULTISPECIES: cysteine synthase A	27		52
269	WP_034752021.1;WP_071076285.1	MULTISPECIES: adenylosuccinate synthase	28	22	45
270	WP_071077192.1	hemin-degrading factor	30	25	60
271	WP_034748901.1;WP_070258848.1;WP_072456911.1;WP_128141350.1;WP_139091671.1;WP_166448260.1	thiamine pyrophosphate-binding protein	53	39	83
272	WP_166449923.1	flagellar hook-basal body complex protein	82	96	63
273	WP_034752071.1;WP_099667070.1	MULTISPECIES: citrate synthase	40	6	42
274	EZP38918.1	Minor extracellular protease vpr precursor	85		110
275	WP_034750998.1	hydantoinase B/oxoprolinase family protein			23
276	WP_071076538.1	NAD(P)-binding protein	62	11	12
277	WP_034750639.1;WP_070281173.1	MULTISPECIES: AMP nucleosidase	36	19	30
278	WP_034787314.1	hydantoinase B/oxoprolinase family protein			30
279	WP_176381793.1;WP_211551850.1	Asp-tRNA(Asn)/Glu-tRNA(Gln) amidotransferase subunit GatA	34		47
280	WP_166449777.1	TonB-dependent siderophore receptor	41	38	22
281	KHA76657.1;WP_167468651.1	hypothetical protein NC77_22420; TonB-dependent siderophore receptor	54	43	20
282	KHA80749.1;WP_052139852.1;WP_070253446.1;WP_176382756.1	acid phosphatase; MULTISPECIES: acid phosphatase			25
283	OHV95226.1;WP_242428521.1	TonB-dependent receptor	26	28	7
284	WP_166448018.1	flagellar filament capping protein FliD	36	19	11
285	EZP42030.1;SFY05987.1;STR26152.1;TNC76157.1	Oligopeptidase A; oligopeptidase A; M3 family metallopeptidase	37	3	36
286	ALBU_BOVIN	>sp|ALBU_BOVIN|	10	122	1
287	WP_034753163.1;WP_034783265.1;WP_070259943.1;WP_070345922.1;WP_072457716.1;WP_211552320.1	M1 family metallopeptidase; MULTISPECIES: M1 family metallopeptidase; M1 family aminopeptidase/hydrolase	36	10	40
288	WP_071079136.1	type VI secretion system tip protein VgrG	17	38	26
289	WP_034752084.1	MULTISPECIES: malate dehydrogenase	26		48
290	WP_071075064.1	catecholate siderophore receptor Fiu	38	38
291	OHV98804.1;WP_081344396.1	succinylglutamate-semialdehyde dehydrogenase	31		78
292	WP_034788665.1;WP_070254661.1;WP_072454920.1;WP_128141772.1;WP_139090622.1;WP_166446450.1;WP_176376584.1;WP_211548379.1	MULTISPECIES: 6-phosphofructokinase; 6-phosphofructokinase	20	19	26
293	OHV96887.1;WP_206780382.1	hypothetical protein AKG95_16870; TonB-dependent siderophore receptor	46	34	20
294	WP_071075155.1	M20 family metallopeptidase	57	26	82
295	WP_034747379.1;WP_072455527.1;WP_139091057.1;WP_166450134.1	dihydroxy-acid dehydratase	18	2	41
296	WP_128140342.1;WP_139090255.1	hypothetical protein	23	25	34
297	WP_166448819.1	phosphogluconate dehydratase	45	16	63
298	WP_166449589.1	adenosine deaminase	29	28
299	WP_223279012.1	hypothetical protein	59	43	69
300	WP_071076402.1	S46 family peptidase	12
301	WP_242428517.1	DUF5610 domain-containing protein	148	79	72
302	WP_034781878.1;WP_240317607.1	M13 family metallopeptidase		18
303	WP_034751197.1;WP_081368054.1	hypothetical protein	73	49	83
304	WP_034754390.1;WP_070302962.1	catecholate siderophore receptor Fiu; MULTISPECIES: catecholate siderophore receptor Fiu	40	42	19
305	WP_240943624.1	hypothetical protein	61	48	74
306	WP_034750044.1	MULTISPECIES: ketol-acid reductoisomerase	54	9	72
307	WP_071077191.1	TonB-dependent hemoglobin/transferrin/lactoferrin family receptor	27	30	9
308	WP_051991867.1	TonB-dependent siderophore receptor		32
309	WP_034746615.1;WP_034780255.1;WP_139090755.1;WP_166446287.1	MULTISPECIES: carbohydrate kinase family protein; carbohydrate kinase family protein			16
310	APA66848.1;KKO63403.1;WP_010401369.1	hypothetical protein YQ44_02365; DNA topoisomerase I/SWI domain fusion protein; SWIB/MDM2 domain-containing protein	61	45	48
311	WP_071079352.1	TonB-dependent receptor	35	27	11
312	WP_034778981.1;WP_099389254.1;WP_176385849.1	M20 family metallopeptidase; MULTISPECIES: M20 family metallopeptidase	54
313	WP_070257233.1	type VI secretion system tip protein VgrG	29		45
314	WP_139090567.1	CoA-acylating methylmalonate-semialdehyde dehydrogenase	22	16	40
315	WP_071078914.1	gamma-glutamyltransferase	20	15	19
316	WP_010399621.1;WP_034779378.1;WP_176376136.1	2,3,4,5-tetrahydropyridine-2,6-dicarboxylate N-succinyltransferase; MULTISPECIES: 2,3,4,5-tetrahydropyridine-2,6-dicarboxylate N-succinyltransferase	56	28	62
317	WP_070254820.1	M20 family metallopeptidase	54	25	76
318	WP_010397228.1;WP_034757420.1;WP_034786036.1	heme-binding protein; MULTISPECIES: heme-binding protein	61	32	80
319	WP_139248183.1	YDG domain-containing protein	30	17	23
320	WP_034758403.1;WP_034777993.1;WP_070257762.1;WP_071078271.1;WP_166449274.1;WP_211547146.1	MULTISPECIES: molecular chaperone HtpG; molecular chaperone HtpG	29	16	21
321	WP_010397676.1;WP_034752206.1;WP_034777711.1	IMP dehydrogenase; MULTISPECIES: IMP dehydrogenase	34	17	66
322	WP_071079696.1	acyl-CoA dehydrogenase C-terminal domain-containing protein	23	10	34
323	WP_166447818.1	YncE family protein	18	31	24
324	WP_034749822.1;WP_035820379.1	2,3,4,5-tetrahydropyridine-2,6-dicarboxylate N-succinyltransferase; MULTISPECIES: 2,3,4,5-tetrahydropyridine-2,6-dicarboxylate N-succinyltransferase	55	28	65
325	WP_139092382.1	YncE family protein	20	31	27
326	WP_166446397.1	amidohydrolase	21		25
327	WP_128141823.1	amidohydrolase	21		24
328	WP_128142537.1	flagellar filament capping protein FliD	29	15
329	WP_034785916.1;WP_070259394.1;WP_176375707.1;WP_176383943.1	TonB-dependent hemoglobin/transferrin/lactoferrin family receptor	15	23
330	WP_034781868.1;WP_070257518.1;WP_071079050.1;WP_128140328.1;WP_139090279.1;WP_211551359.1	class II fumarate hydratase; MULTISPECIES: class II fumarate hydratase	33	7	27
331	WP_071077819.1	flagellin	78	483	258
332	WP_072454854.1	TonB-dependent siderophore receptor	49	36	23
333	STR27488.1	Arginyl aminopeptidase	39	34	37
334	WP_240943747.1	catalase	40	30	93
335	EZP41938.1;SFY07212.1;STR26063.1;TNC76233.1;WP_175560543.1;WP_181878120.1;WP_189396623.1;WP_235194168.1	Catalase; catalase; Catalase HPII	30	30	87
336	WP_034752348.1;WP_034784215.1;WP_058048076.1;WP_070303098.1	MULTISPECIES: CoA transferase subunit A	32	6	67
337	WP_034753905.1;WP_034780873.1	MULTISPECIES: alkyl hydroperoxide reductase subunit C	34	32	45
338	WP_070259473.1;WP_071077231.1	3-hydroxyacyl-CoA dehydrogenase NAD-binding domain-containing protein	12	10	38
339	WP_175560535.1;WP_181878025.1;WP_189396608.1;WP_200872980.1;WP_205711586.1;WP_211547888.1	M3 family metallopeptidase	36	3	28
340	TNC75221.1;WP_223279022.1	DUF4394 domain-containing protein	23	25	17
341	WP_071075960.1	type VI secretion system tip protein VgrG	26	50	39
342	WP_034785509.1;WP_070260283.1;WP_176376239.1;WP_176385128.1;WP_211550940.1	S9 family peptidase	23	14	21
343	WP_034746081.1	MULTISPECIES: ADP-forming succinate--CoA ligase subunit beta	34	23	19
344	WP_010399600.1	flagellar filament capping protein FliD	22
345	WP_211552238.1	YDG domain-containing protein	32	20	27
346	WP_034746156.1;WP_128141793.1	cysteine synthase A; MULTISPECIES: cysteine synthase A	31	5	57
347	WP_010401839.1;WP_034778875.1	MULTISPECIES: bacterioferritin	63	32	44
348	WP_034749195.1;WP_034784783.1;WP_070253815.1;WP_070278376.1;WP_072456762.1;WP_128141278.1;WP_139091730.1;WP_151092643.1;WP_166448184.1	valine--tRNA ligase; MULTISPECIES: valine--tRNA ligase	15	7	32
349	WP_071079567.1	valine--tRNA ligase		7	32
350	WP_010397223.1;WP_034757407.1;WP_034786041.1;WP_070259012.1;WP_070304348.1;WP_071077951.1;WP_128139714.1;WP_166447741.1;WP_211547447.1	2-isopropylmalate synthase; MULTISPECIES: 2-isopropylmalate synthase	3		65
351	WP_166447244.1	iminophenyl-pyruvate dimer synthase VioB			20
352	WP_034755622.1	iminophenyl-pyruvate dimer synthase VioB			19
353	WP_176381297.1	single-stranded DNA-binding protein	59		32
354	WP_071076466.1	MULTISPECIES: enoyl-ACP reductase FabI			42
355	WP_166448533.1	catecholate siderophore receptor Fiu	36
356	WP_128141718.1	lipopolysaccharide biosynthesis protein RfbH	35	4	50
357	WP_034754590.1;WP_034782412.1;WP_072454251.1;WP_128140484.1;WP_139090125.1;WP_166449619.1;WP_176374777.1	M20/M25/M40 family metallo-hydrolase			15
358	EZP40403.1;WP_034749887.1	Trypsin-like serine protease; S46 family peptidase	24	10
359	WP_034756001.1;WP_072453516.1	TonB-dependent hemoglobin/transferrin/lactoferrin family receptor	20	24	8
360	WP_071075353.1	cysteine synthase A	21		44
361	SFX64783.1;TNC77705.1;WP_223278826.1;WP_235194359.1	hypothetical protein SAMN03097694_2743; hypothetical protein FHI69_08670; DUF5610 domain-containing protein	141	71	73
362	WP_034745641.1;WP_034778843.1;WP_071075221.1;WP_072457269.1;WP_099389220.1;WP_128141683.1;WP_166446541.1	Re/Si-specific NAD(P)(+) transhydrogenase subunit alpha; MULTISPECIES: Re/Si-specific NAD(P)(+) transhydrogenase subunit alpha	27	19	24
363	WP_070255482.1;WP_092606030.1;WP_176376132.1;WP_211550728.1	MULTISPECIES: flagellar filament capping protein FliD; flagellar filament capping protein FliD	37	23	10
364	WP_072452547.1	S9 family peptidase			14
365	WP_034785711.1;WP_070259150.1;WP_176375271.1;WP_176382897.1;WP_211547345.1	MULTISPECIES: YncE family protein; YncE family protein	17	29	23
366	EZP41472.1;WP_235194165.1	Aminotransferase class-III; aspartate aminotransferase family protein	18	3	49
367	WP_034753873.1;WP_034780910.1;WP_139092018.1;WP_166448576.1;WP_176374375.1;WP_211552183.1	dihydrolipoyl dehydrogenase; MULTISPECIES: dihydrolipoyl dehydrogenase	34	10	90
368	WP_176375551.1	glycine C-acetyltransferase	34	9	49
369	WP_034750472.1	YDG domain-containing protein	28	11	21
370	WP_034753080.1;WP_034783536.1;WP_070304529.1;WP_070345932.1;WP_071079819.1;WP_102297498.1	adenosylhomocysteinase; MULTISPECIES: adenosylhomocysteinase	42	13	19
371	WP_072454937.1	cysteine synthase A	32	5	58
372	STQ93570.1;TNC77710.1;WP_223278829.1	Neutral endopeptidase; M13 family metallopeptidase	23	18	21
373	KHA76266.1;QKY05121.1;WP_162835772.1;WP_176376924.1;WP_176386302.1;WP_211548579.1	catalase	27	28	84
374	STR26515.1	Heme:hemopexin utilization protein A	28	18	23
375	WP_034751540.1;WP_034782204.1;WP_072454512.1	leucyl aminopeptidase; MULTISPECIES: leucyl aminopeptidase	23	21	2
376	WP_071075890.1	phosphogluconate dehydratase	40	16	57
377	WP_139089491.1	O-acetylhomoserine aminocarboxypropyltransferase	28	9	34
378	BAQ08360.1	putative polyketide synthase	7		30
379	WP_010393334.1	valine--tRNA ligase		7	30
380	WP_240943466.1	aspartate aminotransferase family protein		3	37
381	OHV97784.1;WP_071076227.1	peptidase S9; S9 family peptidase	15		14
382	WP_034783418.1;WP_072452441.1	MULTISPECIES: DUF4198 domain-containing protein; DUF4198 domain-containing protein	6		38
383	WP_034746119.1;WP_071075342.1;WP_128141784.1	MULTISPECIES: fructose-bisphosphate aldolase class II; fructose-bisphosphate aldolase class II	44	19	23
384	WP_034752063.1;WP_034789088.1;WP_043462383.1;WP_071076261.1;WP_072452585.1;WP_128142393.1	MULTISPECIES: 2-oxoglutarate dehydrogenase E1 component; 2-oxoglutarate dehydrogenase E1 component	21	13	8
385	WP_010400683.1;WP_034750794.1;WP_034786980.1;WP_070260419.1;WP_071075913.1;WP_128142254.1	3-deoxy-8-phosphooctulonate synthase; MULTISPECIES: 3-deoxy-8-phosphooctulonate synthase	33	8	44
386	SFX18540.1;STR27330.1;WP_175560445.1;WP_181878062.1	prolyl oligopeptidase; Prolyl endopeptidase; prolyl oligopeptidase family serine peptidase	20	14	21
387	WP_128140502.1	MULTISPECIES: xanthosine phosphorylase	32	22	45
388	WP_034751072.1;WP_034781436.1;WP_046685113.1;WP_166448787.1	glycine C-acetyltransferase; MULTISPECIES: glycine C-acetyltransferase	35	9	47
389	WP_071079808.1	M14 family metallopeptidase	18	11	20
390	WP_166450263.1	tartrate dehydrogenase	29	19	42
391	WP_166448168.1	catalase	25	17	26
392	WP_139089785.1	prolyl oligopeptidase family serine peptidase	16	13	18
393	WP_010399753.1	ketol-acid reductoisomerase	36	2	44
394	WP_010401460.1;WP_034780388.1;WP_070281623.1;WP_071075436.1	ABC transporter substrate-binding protein; MULTISPECIES: ABC transporter substrate-binding protein	23	10	29
395	WP_034779135.1	prolyl oligopeptidase family serine peptidase	23	12	24
396	WP_034784698.1;WP_070254343.1	Asp-tRNA(Asn)/Glu-tRNA(Gln) amidotransferase subunit GatA	35	5	47
397	WP_166446339.1	M14 family metallopeptidase			36
398	WP_034746113.1;WP_034780610.1;WP_070254648.1;WP_070301064.1;WP_166446439.1;WP_176385718.1;WP_211548365.1	phosphoglycerate kinase; MULTISPECIES: phosphoglycerate kinase	29	4	48
399	WP_071078249.1	methionine--tRNA ligase	22	11	20
400	WP_010399917.1	malate dehydrogenase	24	10	51
401	WP_010402050.1;WP_034754418.1;WP_071075050.1	single-stranded DNA-binding protein; MULTISPECIES: single-stranded DNA-binding protein	64	42	36
402	WP_034749370.1	Asp-tRNA(Asn)/Glu-tRNA(Gln) amidotransferase subunit GatA	34	5	48
403	WP_034751007.1;WP_034787304.1	MULTISPECIES: endopeptidase La	15	21	10
404	WP_051992110.1;WP_128140441.1	TonB-dependent receptor	17	13
405	WP_128140579.1	S9 family peptidase			19
406	WP_034752022.1;WP_072452611.1;WP_166449147.1	MULTISPECIES: ATP phosphoribosyltransferase regulatory subunit; ATP phosphoribosyltransferase regulatory subunit			20
407	SFX30680.1;WP_034755618.1;WP_128143023.1;WP_139089354.1;WP_217653649.1	anthraniloyl-CoA monooxygenase; hypothetical protein; tryptophan hydroxylase	46		69
408	KHA79890.1;WP_070254591.1;WP_099394917.1;WP_231958495.1;WP_240317591.1	peptidase S1; serine protease; MULTISPECIES: serine protease	12
409	OHV95259.1;WP_071079046.1	peptidase M13; M13 family metallopeptidase	22	18	19
410	WP_128141782.1	phosphoglycerate kinase	27	4	48
411	WP_034753544.1;WP_128141221.1	MULTISPECIES: ribulose-phosphate 3-epimerase; ribulose-phosphate 3-epimerase	63	55	126
412	WP_010396138.1;WP_034759187.1	peptidoglycan-associated lipoprotein Pal; MULTISPECIES: peptidoglycan-associated lipoprotein Pal	24
413	WP_071075340.1	phosphoglycerate kinase	28	4	48
414	STR25721.1;TNC77195.1;WP_128143225.1;WP_223278875.1	Putative serine protease HtrA; serine protease; S1C family serine protease	13	4	27
415	WP_166448983.1	S8 family serine peptidase	54
416	WP_071075012.1	dihydrolipoyl dehydrogenase			42
417	STQ92344.1;WP_128139526.1	Filamentous hemagglutinin; hypothetical protein	43	26	17
418	SFY12889.1;WP_034752910.1;WP_139091353.1;WP_175560551.1	Predicted metalloendopeptidase; peptidase M13; M13 family peptidase	14
419	WP_034778891.1;WP_071075200.1	MULTISPECIES: YceI family protein; YceI family protein	13	8	44
420	WP_034783254.1;WP_070259952.1;WP_070345924.1;WP_151092218.1;WP_166445944.1;WP_176374520.1;WP_211552313.1	DUF885 domain-containing protein; MULTISPECIES: DUF885 domain-containing protein; DUF885 family protein	16		9
421	WP_071076279.1	MULTISPECIES: histidine--tRNA ligase	33	15	8
422	WP_034780946.1;WP_071074994.1;WP_176381331.1	MULTISPECIES: UDP-N-acetylglucosamine 1-carboxyvinyltransferase; UDP-N-acetylglucosamine 1-carboxyvinyltransferase	17	10	40
423	WP_034779548.1	MULTISPECIES: SIMPL domain-containing protein	43	51	38
424	WP_034786578.1	MULTISPECIES: peptidoglycan-associated lipoprotein Pal	25	21	14
425	WP_010401919.1;WP_034745484.1;WP_034778959.1;WP_071075166.1;WP_166446588.1	dihydroorotase; MULTISPECIES: dihydroorotase	33	4	47
426	WP_080698565.1	phage tail length tape measure family protein	51	25	16
427	WP_070254668.1;WP_176385740.1;WP_231958499.1	aspartate aminotransferase family protein	19	3	41
428	WP_081367973.1	phage tail length tape measure family protein	45	26	14
429	WP_128142591.1;WP_139089810.1	MULTISPECIES: outer membrane beta-barrel protein; outer membrane beta-barrel protein	98	70	53
430	WP_034745720.1;WP_034778779.1;WP_070254713.1;WP_070281773.1;WP_070346106.1;WP_092607291.1;WP_128141704.1	MULTISPECIES: 4-hydroxy-tetrahydrodipicolinate reductase; 4-hydroxy-tetrahydrodipicolinate reductase	25	5	22
431	WP_070346470.1	cystathionine gamma-synthase family protein	34	14	46
432	OEZ65643.1;WP_034785237.1	hypothetical protein JANLI_03410; MULTISPECIES: hypothetical protein	19	22	20
433	WP_010399653.1	S46 family peptidase	21	10
434	EZP37840.1;STR26231.1;WP_128142173.1;WP_166448879.1	hypothetical protein BW37_03561; Putative Zn-dependent protease, contains TPR repeats; hypothetical protein	19	22
435	WP_070347287.1	glycine C-acetyltransferase	20		22
436	WP_070257966.1	M3 family metallopeptidase	39	3
437	WP_102293016.1	MULTISPECIES: F0F1 ATP synthase subunit gamma	24	11
438	WP_010400698.1	glucose-6-phosphate isomerase	10		24
439	WP_034748447.1;WP_070254456.1;WP_211549497.1	acyl-CoA ligase (AMP-forming), exosortase A system-associated	17	8	66
440	WP_211550600.1	prolyl oligopeptidase family serine peptidase	19	12	19
441	WP_166447375.1	TonB-dependent hemoglobin/transferrin/lactoferrin family receptor	17	20	8
442	WP_034751243.1;WP_034781611.1;WP_070256337.1;WP_071077548.1;WP_139091858.1;WP_176383498.1	MULTISPECIES: nitrate reductase subunit beta; nitrate reductase subunit beta	26	9	26
443	STR18688.1;TNC75435.1;WP_034749372.1;WP_034784697.1;WP_070254344.1;WP_070278308.1;WP_071079528.1;WP_072456654.1;WP_166448141.1;WP_211551852.1;WP_223279008.1	Aspartyl/glutamyl-tRNA(Asn/Gln) amidotransferase subunit B; Asp-tRNA(Asn)/Glu-tRNA(Gln) amidotransferase subunit GatB; MULTISPECIES: Asp-tRNA(Asn)/Glu-tRNA(Gln) amidotransferase subunit GatB	22	1	48
444	OFJ47321.1;WP_082261066.1	acetoacetate decarboxylase; NAD(P)-binding protein	39	6	12
445	STQ93959.1;WP_034753906.1;WP_034780871.1;WP_071075037.1;WP_072457388.1;WP_139092006.1;WP_166448562.1;WP_181877941.1	Alkyl hydroperoxide reductase subunit F; alkyl hydroperoxide reductase subunit F; MULTISPECIES: alkyl hydroperoxide reductase subunit F	14	3	55
446	WP_070346182.1	hypothetical protein	20	11	36
447	WP_034758318.1;WP_072454786.1;WP_128139889.1;WP_166449255.1	methionine--tRNA ligase	20	11	18
448	WP_010399868.1;WP_034789027.1;WP_071076284.1;WP_176385094.1	ATP phosphoribosyltransferase regulatory subunit; MULTISPECIES: ATP phosphoribosyltransferase regulatory subunit	16	7	21
449	WP_034779183.1	MULTISPECIES: outer membrane beta-barrel protein	131	80	51
450	WP_034778921.1;WP_071075185.1;WP_211548530.1	MULTISPECIES: N-succinylarginine dihydrolase; N-succinylarginine dihydrolase	25	13	38
451	WP_070253902.1	S9 family peptidase			16
452	WP_070345431.1	amidohydrolase			13
453	WP_240943426.1	serine protease	12
454	STR27878.1;WP_034756379.1;WP_034786464.1;WP_139089350.1	Isocitrate dehydrogenase [NADP]; MULTISPECIES: NADP-dependent isocitrate dehydrogenase; NADP-dependent isocitrate dehydrogenase	18	5	11
455	WP_071076550.1	prolyl oligopeptidase family serine peptidase	11		16
456	WP_010397639.1;WP_071077748.1;WP_071077749.1	3-hydroxyacyl-ACP dehydratase FabZ; MULTISPECIES: 3-hydroxyacyl-ACP dehydratase FabZ	57	43	40
457	WP_034756867.1;WP_072457799.1	tartrate dehydrogenase		19
458	WP_034786570.1;WP_072455507.1;WP_166448934.1;WP_211547871.1	DNA mismatch repair protein MutT; hypothetical protein	14
459	WP_010399971.1	porin	14
460	OEZ58350.1;STR27055.1;WP_034779427.1;WP_070255533.1;WP_128142513.1;WP_139089882.1;WP_176384964.1;WP_211550755.1	peptidase S46; V8-like Glu-specific endopeptidase; S46 family peptidase	20		4
461	WP_176376238.1	putative Ig domain-containing protein	12
462	OEZ53041.1;WP_139144537.1;WP_211552169.1	tRNA(Ile)-lysidine synthase; MULTISPECIES: hypothetical protein; hypothetical protein	24	14	38
463	EZP40985.1;WP_071077292.1	Ferredoxin--NADP+ reductase; MULTISPECIES: ferredoxin--NADP reductase	18	3	27
464	WP_029496723.1	acetylornithine/succinylornithine family transaminase	126	52	212
465	WP_070347090.1	O-acetylhomoserine aminocarboxypropyltransferase	21		19
466	WP_034746810.1;WP_072455092.1;WP_128141966.1;WP_139091219.1	3-oxoadipyl-CoA thiolase	5		21
467	WP_071078755.1	TerD family protein	28	7	42
468	EZP40207.1;SFY02894.1;WP_034750971.1;WP_072455327.1	Glucose-6-phosphate isomerase; glucose-6-phosphate isomerase	19	12	33
469	WP_071076969.1	MULTISPECIES: 30S ribosomal protein S15	31	27	11
470	WP_034752848.1;WP_034783757.1	MULTISPECIES: porin family protein	21	23	19
471	KHA79799.1;WP_080753272.1;WP_176385672.1	amidohydrolase	14	7	13
472	WP_034747604.1;WP_071075207.1;WP_128141675.1	Fe2+-dependent dioxygenase	38	17	45
473	WP_034757576.1;WP_128139674.1;WP_139092505.1;WP_166449798.1	ABC transporter substrate-binding protein	9		27
474	WP_070257505.1	MULTISPECIES: hypothetical protein	16	20	17
475	WP_034752703.1	F0F1 ATP synthase subunit gamma	21	11
476	WP_034745547.1;WP_072457317.1;WP_128141654.1;WP_139090527.1	N-succinylarginine dihydrolase; MULTISPECIES: N-succinylarginine dihydrolase	22	10	34
477	WP_034753147.1;WP_072457708.1;WP_139091448.1	DUF885 domain-containing protein		24	9
478	WP_034785104.1	MULTISPECIES: TerD family protein	28	5	57
479	WP_034786255.1;WP_072456472.1	amidohydrolase			13
480	WP_071077476.1	hydantoinase B/oxoprolinase family protein	4		35
481	WP_189396639.1	YDG domain-containing protein	21	14	17
482	WP_034781828.1	hypothetical protein	16	19	17
483	WP_034759141.1;WP_034786589.1;WP_035826106.1;WP_071078718.1	MULTISPECIES: riboflavin synthase; riboflavin synthase	30	10	72
484	KHA75538.1;OFJ50275.1;TNC79189.1;WP_174718107.1;WP_175444492.1;WP_193365537.1;WP_205711499.1	aromatic amino acid aminotransferase; aspartate/tyrosine/aromatic aminotransferase; MULTISPECIES: aspartate/tyrosine/aromatic aminotransferase	20	5	13
485	WP_034755514.1;WP_034784423.1	MULTISPECIES: TerD family protein	28	4	38
486	EZP39055.1;SFX49271.1;WP_034752367.1;WP_072454216.1	Phosphoenolpyruvate synthase; phosphoenolpyruvate synthase; MULTISPECIES: phosphoenolpyruvate synthase	14	8	11
487	WP_070346001.1	F0F1 ATP synthase subunit gamma	25	14	13
488	WP_071080006.1	F0F1 ATP synthase subunit gamma	25	14	13
489	WP_166449022.1	DUF3108 domain-containing protein	23	9	20
490	WP_070256921.1;WP_115057515.1;WP_176375808.1;WP_176384179.1;WP_211550032.1	iminophenyl-pyruvate dimer synthase VioB	8	5	28
491	WP_070256298.1	hypothetical protein	45	29	45
492	WP_010399218.1;WP_034751987.1;WP_034783228.1;WP_070258160.1;WP_071077007.1;WP_072454089.1;WP_128142695.1;WP_139089705.1;WP_166446728.1;WP_176376005.1	threonine--tRNA ligase; MULTISPECIES: threonine--tRNA ligase	21	2	27
493	WP_034785646.1;WP_070254116.1;WP_071079594.1;WP_128141214.1;WP_139092638.1;WP_176374658.1;WP_211552109.1	xanthine dehydrogenase family protein molybdopterin-binding subunit; MULTISPECIES: xanthine dehydrogenase family protein molybdopterin-binding subunit	12	4	22
494	WP_010400696.1;WP_070303463.1;WP_071075891.1;WP_128142236.1	MULTISPECIES: bifunctional 4-hydroxy-2-oxoglutarate aldolase/2-dehydro-3-deoxy-phosphogluconate aldolase; bifunctional 4-hydroxy-2-oxoglutarate aldolase/2-dehydro-3-deoxy-phosphogluconate aldolase	23	2	54
495	WP_034784356.1;WP_070257724.1;WP_211552017.1	DUF3108 domain-containing protein; MULTISPECIES: DUF3108 domain-containing protein	23	10	23
496	OEZ54972.1;WP_034783994.1;WP_070257688.1;WP_176376871.1;WP_176386241.1;WP_211551073.1	aconitate hydratase; Fe/S-dependent 2-methylisocitrate dehydratase AcnD		2	16
497	WP_071079791.1	DUF885 domain-containing protein		22	9
498	WP_034749687.1;WP_072452878.1	MULTISPECIES: enoyl-ACP reductase FabI; enoyl-ACP reductase FabI	16	13	54
499	WP_034780316.1	MULTISPECIES: DNA topoisomerase IV subunit A	23	13	6
500	OHV99167.1;WP_081344375.1	protease 2; S9 family peptidase	17	7	18
501	WP_139091415.1	porin	50	57	36
502	WP_034752981.1;WP_072455848.1	MULTISPECIES: pilus assembly protein TadG-related protein; pilus assembly protein TadG-related protein	37	50	27
503	WP_034752659.1;WP_034783851.1;WP_070257832.1;WP_070279922.1;WP_071080020.1;WP_072456017.1;WP_166446112.1	ABC transporter substrate-binding protein; MULTISPECIES: ABC transporter substrate-binding protein	14	6	38
504	WP_034752779.1	NADP-dependent succinate-semialdehyde dehydrogenase	9	6	21
505	WP_034745922.1	MULTISPECIES: Glu/Leu/Phe/Val dehydrogenase	9	10	25
506	WP_034757580.1;WP_072454602.1;WP_128139673.1;WP_139092506.1;WP_166449799.1	MULTISPECIES: CoA-acylating methylmalonate-semialdehyde dehydrogenase; CoA-acylating methylmalonate-semialdehyde dehydrogenase	18	9	27
507	WP_128140569.1;WP_139091997.1;WP_166448538.1	hypothetical protein	37	40	30
508	WP_176375546.1	Ig-like domain-containing protein	23	19	15
509	WP_070258541.1;WP_176381555.1	2,3-diphosphoglycerate-dependent phosphoglycerate mutase	22	3	44
510	WP_070303549.1;WP_139091565.1	MULTISPECIES: DUF4198 domain-containing protein; DUF4198 domain-containing protein	7	6	42
511	WP_034783705.1;WP_070258425.1;WP_070279981.1;WP_176374466.1	M13 family peptidase; MULTISPECIES: M13 family peptidase	20	16	17
512	WP_070345992.1;WP_071080035.1	glutamine--fructose-6-phosphate transaminase (isomerizing)	13	7	28
513	WP_152615322.1;WP_176375802.1;WP_176384171.1	hypothetical protein	28	13	3
514	OEZ47055.1;WP_034787193.1;WP_070260486.1;WP_071075889.1;WP_176385227.1	glucose-6-phosphate isomerase	13	8	32
515	KHA80514.1;OHV93994.1;QKY01436.1;TNC73575.1;WP_034753307.1;WP_223279085.1;WP_235194262.1;WP_240317558.1	L-asparaginase; type II asparaginase; MULTISPECIES: type II asparaginase	27	3	12
516	WP_010398941.1;WP_034755418.1;WP_034782924.1;WP_071076806.1;WP_072453321.1	ABC transporter substrate-binding protein; MULTISPECIES: ABC transporter substrate-binding protein	11	6	14
517	WP_071076361.1	NADH-quinone oxidoreductase subunit NuoF	22	16	10
518	STQ93683.1	Uncharacterized protein conserved in bacteria	13	32	22
519	WP_071075690.1	catalase	26	24	64
520	WP_010401051.1;WP_034747152.1;WP_071075685.1;WP_092608140.1;WP_211547987.1	MULTISPECIES: class 1 fructose-bisphosphatase; class 1 fructose-bisphosphatase	10	14	19
521	WP_166446001.1	pilus assembly protein TadG-related protein	44	56	30
522	EZP41643.1	Deacylase			27
523	WP_166446071.1	aminopeptidase P family protein			27
524	WP_034759209.1;WP_070259754.1;WP_128140088.1;WP_139090861.1	NADH:flavin oxidoreductase/NADH oxidase	6		10
525	WP_034779273.1	MULTISPECIES: enoyl-ACP reductase FabI	15	11	45
526	WP_034750415.1;WP_072452496.1;WP_128142351.1	ABC transporter substrate-binding protein	21	16	23
527	WP_176383547.1	Ig-like domain-containing protein	17
528	WP_176385124.1	putative Ig domain-containing protein	17	16	11
529	WP_034750420.1;WP_034785482.1;WP_071076142.1;WP_072452494.1;WP_128142349.1;WP_139091592.1;WP_166450058.1	MULTISPECIES: porin; porin	17	13	7
530	KHA76830.1;WP_080698726.1	pyruvate kinase; MULTISPECIES: pyruvate kinase			9
531	WP_010395538.1	hypothetical protein	11	13	20
532	WP_070253730.1;WP_166448847.1	MULTISPECIES: flagellar hook-associated protein FlgK; flagellar hook-associated protein FlgK	25	10	4
533	WP_072455956.1	aminopeptidase P family protein			31
534	WP_034753535.1	xanthine dehydrogenase family protein molybdopterin-binding subunit		4	18
535	WP_071079958.1	aminopeptidase P family protein			21
536	WP_034746126.1;WP_034780600.1;WP_070254646.1;WP_070346166.1;WP_071075344.1	MULTISPECIES: 5-(carboxyamino)imidazole ribonucleotide mutase; 5-(carboxyamino)imidazole ribonucleotide mutase	27	10	28
537	WP_034751575.1	MULTISPECIES: ATP-dependent Clp protease ATP-binding subunit ClpA	27	18	9
538	WP_240943619.1	DUF4394 domain-containing protein	16	16	10
539	WP_211551514.1	TonB-dependent receptor	17		5
540	WP_034755750.1	MULTISPECIES: type I glyceraldehyde-3-phosphate dehydrogenase			14
541	KHA78860.1;OEZ48777.1;WP_052140131.1;WP_070260021.1;WP_115057421.1;WP_166449559.1;WP_176382000.1	TonB-dependent receptor; vitamin B12 transporter BtuB; TonB-dependent receptor, partial	15	12	5
542	WP_034785764.1;WP_211549964.1	MULTISPECIES: type I glyceraldehyde-3-phosphate dehydrogenase; type I glyceraldehyde-3-phosphate dehydrogenase			13
543	WP_139092667.1	flagellar hook-associated protein FlgK	28	36	16
544	WP_071079826.1	porin	53	53	37
545	WP_071079185.1	TonB-dependent receptor	15	12	5
546	KHA79354.1;WP_052140049.1;WP_081345816.1	hypothetical protein NC77_07875; hypothetical protein; MULTISPECIES: MipA/OmpV family protein	33	35	26
547	WP_070302875.1;WP_072457230.1;WP_139090571.1	MULTISPECIES: CoA transferase; CoA transferase	7		20
548	WP_071076087.1	MULTISPECIES: DUF4198 domain-containing protein	4		33
549	WP_034752224.1	MULTISPECIES: DNA starvation/stationary phase protection protein	66	81	74
550	KHA78302.1;OFJ49871.1;OHV97934.1;WP_010400401.1;WP_071653368.1;WP_071653756.1;WP_072452459.1;WP_176376261.1;WP_211552232.1	aspartate-semialdehyde dehydrogenase; MULTISPECIES: aspartate-semialdehyde dehydrogenase	22	2	44
551	OHV96961.1;WP_170840476.1	beta-lactamase; class D beta-lactamase	18	17	26
552	SFX93284.1;TNC77056.1;WP_072455007.1;WP_223278879.1	hypothetical protein SAMN03097694_3819; succinylglutamate desuccinylase/aspartoacylase family protein; M14 family metallopeptidase	11	6	43
553	WP_166447290.1;WP_176375778.1	type I glyceraldehyde-3-phosphate dehydrogenase			14
554	OEZ48340.1;OEZ48788.1;WP_034782495.1;WP_070260032.1;WP_211551524.1	transketolase 1; MULTISPECIES: transketolase; transketolase	13	6	17
555	WP_205711251.1	M13 family peptidase			14
556	WP_071080170.1	class I SAM-dependent methyltransferase	19	16	13
557	WP_071078610.1	amidohydrolase			11
558	WP_166448559.1	S9 family peptidase	16	6	20
559	WP_010399148.1	Fe/S-dependent 2-methylisocitrate dehydratase AcnD	8	2	14
560	WP_139091041.1	hypothetical protein	13	11	7
561	WP_051991359.1	M14 family metallopeptidase	12	9	12
562	WP_071079917.1	peptidase M13	13	9	4
563	WP_166448258.1	porin	39	34	16
564	EZP38619.1;WP_072455793.1;WP_128141020.1;WP_139091423.1;WP_166445967.1;WP_235194246.1	Lytic transglycosylase; lytic transglycosylase domain-containing protein	13	11	6
565	WP_010396559.1;WP_034758671.1;WP_034786153.1;WP_071078509.1	thioredoxin-disulfide reductase; MULTISPECIES: thioredoxin-disulfide reductase	20	2	38
566	WP_152546456.1	hypothetical protein	40	35	25
567	EZP39390.1;SFX22946.1;STR27527.1;WP_034751981.1;WP_071076693.1;WP_072454092.1;WP_128142740.1;WP_139089665.1;WP_166446929.1	2-methylisocitrate dehydratase; aconitate hydratase; Aconitate hydratase 1; Fe/S-dependent 2-methylisocitrate dehydratase AcnD	8	2	15
568	WP_070254642.1	outer membrane beta-barrel protein	22	23	18
569	WP_070253900.1	TonB-dependent receptor	28	21	18
570	WP_034786430.1;WP_070256944.1	class D beta-lactamase; MULTISPECIES: class D beta-lactamase	15	19	20
571	KHA77847.1;WP_152615240.1;WP_176382804.1	hypothetical protein NC77_15895; hypothetical protein	21	18	20
572	WP_034784713.1;WP_070253844.1;WP_092612750.1	MULTISPECIES: arginine--tRNA ligase; arginine--tRNA ligase	14	13	17
573	WP_034778379.1;WP_070259588.1;WP_070345878.1;WP_071079725.1;WP_128141116.1	MULTISPECIES: HAD hydrolase family protein; HAD hydrolase family protein	8		28
574	WP_034754554.1;WP_072454236.1;WP_128140500.1;WP_139090109.1;WP_166449604.1;WP_176374769.1	thymidine phosphorylase	6		19
575	WP_176374808.1	TonB-dependent receptor		14	5
576	WP_166447937.1	SIMPL domain-containing protein		32	25
577	ABK64061.1	putative polyketide synthase vioB	5		17
578	WP_034746234.1;WP_034780508.1;WP_070254618.1;WP_071075387.1;WP_072454959.1;WP_128141813.1;WP_139090659.1;WP_166446404.1;WP_176376558.1;WP_176385680.1	AMP-binding protein	3		24
579	WP_071075675.1	oxygen-dependent coproporphyrinogen oxidase	6		22
580	WP_010399905.1;WP_034752061.1;WP_034789085.1;WP_070254083.1;WP_071076262.1;WP_072452587.1;WP_128142394.1	2-oxoglutarate dehydrogenase complex dihydrolipoyllysine-residue succinyltransferase; MULTISPECIES: 2-oxoglutarate dehydrogenase complex dihydrolipoyllysine-residue succinyltransferase	19	7	12
581	WP_010399783.1;WP_034750097.1;WP_034779575.1;WP_071076327.1;WP_072452693.1;WP_128142454.1;WP_139089925.1;WP_176376187.1;WP_176385026.1;WP_211550834.1	fumarylacetoacetate hydrolase family protein	17	1	45
582	WP_034778892.1;WP_070254750.1	MULTISPECIES: YceI family protein; YceI family protein	15	10	23
583	WP_034777971.1;WP_070257772.1;WP_071078281.1	MULTISPECIES: 3-hydroxybutyrate dehydrogenase; 3-hydroxybutyrate dehydrogenase	14	9	12
584	WP_034759888.1;WP_034781778.1;WP_070257493.1;WP_071079322.1;WP_072454365.1;WP_128140353.1;WP_139090245.1;WP_166447693.1;WP_176382105.1;WP_211551395.1	alanine--tRNA ligase; MULTISPECIES: alanine--tRNA ligase	21	13	9
585	WP_010398450.1;WP_034751396.1;WP_034787624.1;WP_071078369.1;WP_128140789.1;WP_139092814.1	trigger factor; MULTISPECIES: trigger factor	16	2	12
586	WP_071077903.1	ABC transporter substrate-binding protein	10	4	29
587	WP_034758697.1;WP_034786159.1;WP_070345419.1;WP_071078556.1	MULTISPECIES: inorganic diphosphatase; inorganic diphosphatase	28	2	16
588	WP_010397519.1;WP_034752390.1;WP_034784214.1;WP_070253603.1;WP_071077802.1;WP_072454554.1	CoA transferase subunit B; MULTISPECIES: CoA transferase subunit B	13	2	42
589	WP_211549329.1	hypothetical protein	43	28	42
590	WP_034751888.1;WP_034783952.1;WP_072453191.1;WP_139089666.1;WP_166446752.1	2-methylcitrate synthase; MULTISPECIES: 2-methylcitrate synthase	17	5	10
591	WP_010394480.1	DNA-directed RNA polymerase subunit alpha	26	9	14
592	EZP41899.1;TNC76269.1;WP_070346315.1;WP_072455684.1;WP_128142039.1	NADP-dependent malic enzyme oxidoreductase; malic enzyme; hypothetical protein	23	3	22
593	WP_139090540.1	YceI family protein	14	6	21
594	WP_034747281.1;WP_034786526.1;WP_070257993.1;WP_071075717.1;WP_092608230.1;WP_128142083.1;WP_139091086.1;WP_176376381.1;WP_211547933.1	amidohydrolase family protein; MULTISPECIES: amidohydrolase family protein	8	8	26
595	WP_034746597.1;WP_034780262.1;WP_166446292.1;WP_211548178.1	MULTISPECIES: ribonucleoside-diphosphate reductase subunit alpha; ribonucleoside-diphosphate reductase subunit alpha	13	9	5
596	WP_010399872.1	RNA chaperone Hfq	38	26	28
597	WP_072457528.1	MULTISPECIES: hypothetical protein	26	34	22
598	KHA79875.1;TNC77108.1;WP_052139998.1;WP_128141907.1;WP_200872977.1;WP_205711261.1;WP_217653673.1;WP_223278883.1	hypothetical protein NC77_05850; TonB-dependent siderophore receptor	18	12	5
599	WP_010401802.1;WP_034745655.1;WP_034778830.1;WP_071075227.1;WP_072457258.1;WP_139090557.1;WP_166446537.1;WP_176376633.1	phosphotransferase; MULTISPECIES: phosphotransferase	23	14	23
600	WP_010397505.1	MULTISPECIES: SDR family oxidoreductase	9	10	20
601	WP_034747393.1;WP_034786559.1;WP_070257965.1;WP_099388874.1;WP_166450139.1;WP_176385335.1;WP_211547887.1	MULTISPECIES: bifunctional methylenetetrahydrofolate dehydrogenase/methenyltetrahydrofolate cyclohydrolase FolD; bifunctional methylenetetrahydrofolate dehydrogenase/methenyltetrahydrofolate cyclohydrolase FolD	7	2	28
602	WP_034783771.1;WP_070258375.1;WP_139091329.1;WP_176374450.1;WP_176381478.1	aminopeptidase P family protein	16	4	39
603	WP_034753093.1;WP_034783523.1;WP_071079812.1;WP_128141023.1;WP_139091425.1;WP_166445963.1	MULTISPECIES: 4-hydroxyphenylpyruvate dioxygenase; 4-hydroxyphenylpyruvate dioxygenase	31	31	17
604	WP_128142094.1;WP_139091075.1;WP_176376376.1;WP_211547925.1	xylulokinase			10
605	WP_139090942.1	amidohydrolase			10
606	WP_070254347.1;WP_139091774.1;WP_211551856.1	oxidoreductase			12
607	OHV94501.1;WP_071079979.1;WP_072455976.1;WP_128140753.1;WP_139091317.1;WP_166446085.1	poly (3-hydroxybutyrate) depolymerase; poly(3-hydroxybutyrate) depolymerase	14	16	17
608	WP_034754386.1	MULTISPECIES: GTP cyclohydrolase I FolE	15	18	22
609	WP_071078656.1	porin	14	12
610	WP_034751750.1;WP_070345599.1;WP_071078930.1	MULTISPECIES: superoxide dismutase; superoxide dismutase; MULTISPECIES: superoxide dismutase [Fe]	31	2	41
611	EZP38674.1;WP_034753627.1	putative S-adenosyl-L-methionine dependent methyltransferase; class I SAM-dependent methyltransferase			12
612	WP_166449094.1	fumarylacetoacetate hydrolase family protein		1	43
613	OFJ48054.1;WP_080570587.1	30S ribosomal protein S1	21	12	13
614	WP_072457510.1	S9 family peptidase	12
615	WP_070255365.1	MULTISPECIES: DUF1993 domain-containing protein	15		15
616	WP_034749677.1;WP_166448058.1	MULTISPECIES: DUF1993 domain-containing protein; DUF1993 domain-containing protein	17		14
617	WP_166446354.1	Xaa-Pro peptidase family protein	6		22
618	WP_034759379.1;WP_034785055.1;WP_070346529.1;WP_071078837.1;WP_139090833.1;WP_166446955.1	MULTISPECIES: ornithine carbamoyltransferase; ornithine carbamoyltransferase	12	6	11
619	WP_128142370.1	putative Ig domain-containing protein	13		7
620	KHA77923.1	hypothetical protein NC77_15685	29	20	13
621	WP_070347051.1	acid phosphatase	4	7	26
622	WP_070346785.1	outer membrane beta-barrel protein			40
623	WP_010402058.1	TonB-dependent receptor	25	21	12
624	WP_070255990.1;WP_176385599.1;WP_211548184.1	TonB-dependent siderophore receptor	19	12	5
625	STR26079.1;WP_034747230.1;WP_071075703.1	aminopeptidase N; M1 family metallopeptidase	13	6	10
626	WP_010401838.1	Fe2+-dependent dioxygenase	25	12	30
627	WP_071077524.1	hypothetical protein	27		32
628	WP_166446799.1	5-methyltetrahydropteroyltriglutamate--homocysteine S-methyltransferase	17	1	12
629	WP_034759341.1;WP_072456281.1	ABC transporter substrate-binding protein	20	23	12
630	EZP38809.1;KAB0332257.1;KKO65568.1;WP_034753375.1;WP_035824170.1;WP_071653294.1	Aspartate--tRNA ligase; aspartate--tRNA ligase; MULTISPECIES: aspartate--tRNA ligase	10	10	13
631	WP_072454907.1;WP_128141761.1;WP_139090604.1	beta-propeller domain-containing protein	13	12	8
632	WP_010394314.1;WP_071079797.1	50S ribosomal protein L1; MULTISPECIES: 50S ribosomal protein L1	23	13	17
633	WP_034746706.1;WP_034780214.1;WP_035822077.1;WP_070255916.1;WP_071076008.1;WP_166446266.1;WP_176376484.1;WP_176385558.1;WP_211548151.1	MULTISPECIES: ABC transporter substrate-binding protein; ABC transporter substrate-binding protein	7	16	9
634	WP_034752260.1;WP_034784153.1;WP_071077759.1	MULTISPECIES: translation elongation factor Ts	15	15	11
635	WP_034754154.1;WP_034785249.1;WP_070346404.1;WP_071075815.1	MULTISPECIES: PrkA family serine protein kinase; PrkA family serine protein kinase	20	10	9
636	TRYP_PIG	>sp|TRYP_PIG|	62	50	26
637	WP_034746323.1;WP_046684323.1;WP_071075417.1;WP_128141837.1	MULTISPECIES: fumarylacetoacetate hydrolase family protein; fumarylacetoacetate hydrolase family protein	32	25	14
638	WP_128139631.1	flagellar hook-associated protein FlgK	22	40	20
639	WP_034746698.1;WP_034780221.1;WP_070255919.1;WP_070346232.1;WP_071075540.1;WP_072455068.1;WP_128141937.1	MULTISPECIES: dihydroorotase; dihydroorotase	19	10	11
640	WP_070347170.1	flagellar hook-associated protein FlgK	15	25	11
641	WP_070346793.1	DUF1993 domain-containing protein	15	13	14
642	EZP39288.1;STR26575.1;WP_051991262.1;WP_128142373.1	putative hemagglutinin-like protein; Type V secretory pathway, adhesin AidA; IPT/TIG domain-containing protein	13	11	9
643	WP_010401651.1;WP_034746069.1;WP_034788660.1;WP_071075324.1;WP_076565922.1;WP_128141775.1;WP_176376583.1	recombinase RecA; MULTISPECIES: recombinase RecA	22	13	5
644	QKY00952.1;WP_034752443.1;WP_034782794.1;WP_070257908.1;WP_072456183.1;WP_081345742.1;WP_139092147.1;WP_166446207.1;WP_176381375.1;WP_211548679.1	adenosylmethionine--8-amino-7-oxononanoate transaminase	4		11
645	WP_034759961.1;WP_071079104.1	MULTISPECIES: orotidine-5'-phosphate decarboxylase; orotidine-5'-phosphate decarboxylase	7		10
646	WP_139174481.1	Ig-like domain-containing protein	18		13
647	WP_010394224.1	porin		50	26
648	WP_034785212.1;WP_070253690.1	xanthine dehydrogenase family protein molybdopterin-binding subunit		1	14
649	WP_034746334.1;WP_058048219.1;WP_166446375.1	molybdopterin adenylyltransferase; MULTISPECIES: molybdopterin adenylyltransferase	3		20
650	WP_071075301.1	beta-propeller domain-containing protein	10		6
651	WP_070346653.1	S-layer family protein	28	15
652	WP_071076656.1	alkene reductase	3		12
653	WP_071077035.1	FAD-binding oxidoreductase	9		14
654	PHV33366.1	violacein biosynthesis enzyme VioE	18	7	42
655	WP_034778745.1;WP_128143211.1;WP_176376614.1;WP_176385786.1	CDP-glucose 4,6-dehydratase	3	1	22
656	WP_166449924.1	flagellar hook-associated protein FlgL	9	20	9
657	WP_051990967.1	hypothetical protein	18	18	19
658	WP_034753065.1;WP_034783551.1	MULTISPECIES: ATP-dependent protease subunit HslV	27	28	42
659	QKY06197.1;WP_176386289.1;WP_244965291.1	DUF2235 domain-containing protein	9	7	5
660	WP_034746862.1;WP_034780022.1;WP_070257458.1;WP_071075591.1;WP_128141982.1;WP_139091203.1;WP_166449691.1;WP_211548106.1	MULTISPECIES: TRAP transporter substrate-binding protein; TRAP transporter substrate-binding protein	11	13	26
661	WP_010395691.1;WP_034751810.1;WP_034782001.1	OmpA family protein; MULTISPECIES: OmpA family protein	47	20	13
662	WP_166448891.1	xanthine dehydrogenase family protein molybdopterin-binding subunit	9	1	13
663	WP_034754982.1;WP_034783076.1;WP_070346769.1;WP_139089761.1	MULTISPECIES: NAD(P)H-dependent oxidoreductase; NAD(P)H-dependent oxidoreductase	32	12	28
664	WP_166446464.1	beta-propeller domain-containing protein	9	12	7
665	EZP35147.1;WP_072456419.1;WP_128140028.1;WP_139090906.1;WP_166447096.1;WP_235194346.1	Outer membrane porin protein; porin	15	11	5
666	WP_034746316.1;WP_070301115.1;WP_071075415.1;WP_128141835.1;WP_166446380.1;WP_211548276.1	MULTISPECIES: cache domain-containing protein; cache domain-containing protein	15	9	9
667	WP_034745472.1;WP_034778971.1;WP_070254808.1	MULTISPECIES: amino acid ABC transporter substrate-binding protein; amino acid ABC transporter substrate-binding protein	10	8	10
668	STQ94007.1;WP_034753831.1;WP_071074995.1;WP_072457441.1;WP_139092028.1;WP_166448588.1	Histidinol dehydrogenase; histidinol dehydrogenase	14	2	13
669	WP_070256746.1	5-methyltetrahydropteroyltriglutamate--homocysteine S-methyltransferase	15	1	12
670	WP_070256615.1	NAD(P)H-dependent oxidoreductase	32	12	28
671	WP_034758296.1;WP_071078244.1;WP_072454781.1;WP_128139883.1	glutamate--tRNA ligase	8	11	5
672	STQ92643.1;WP_010397231.1;WP_034757425.1;WP_034786033.1;WP_071077945.1;WP_077402818.1	Carbamoyl-phosphate synthase large chain; carbamoyl-phosphate synthase large subunit; MULTISPECIES: carbamoyl-phosphate synthase large subunit	10	2	15
673	WP_010401254.1;WP_139091228.1	hypothetical protein	19	15	22
674	WP_034781056.1;WP_070346721.1;WP_071076725.1;WP_176375938.1;WP_176384542.1;WP_211550317.1	5-methyltetrahydropteroyltriglutamate--homocysteine S-methyltransferase	14	1	11
675	WP_010399822.1	type VI secretion system tube protein Hcp	34	30	37
676	KHA77327.1;WP_034749276.1;WP_071653610.1;WP_072456981.1;WP_080753582.1;WP_128141257.1	alkaline phosphatase	10	7	6
677	WP_034777913.1;WP_070253659.1;WP_211547530.1	hypothetical protein	4		18
678	KHA80471.1;OHV94464.1;TNC73620.1;WP_161781502.1;WP_161789545.1;WP_166445916.1;WP_167468620.1;WP_170840576.1;WP_175444614.1;WP_176381608.1;WP_181877953.1	hypothetical protein NC77_01440; hypothetical protein AKG95_25930; hypothetical protein FHI69_23820; MULTISPECIES: Spy/CpxP family protein refolding chaperone; Spy/CpxP family protein refolding chaperone		4	42
679	OFJ49475.1;WP_029496655.1	C4-dicarboxylate ABC transporter; TRAP transporter substrate-binding protein			22
680	WP_034751723.1;WP_034782099.1;WP_070253524.1;WP_070345596.1;WP_071078915.1;WP_072454462.1;WP_099378940.1;WP_139090429.1;WP_166447573.1;WP_211551214.1	MULTISPECIES: 3-hydroxyacyl-CoA dehydrogenase; 3-hydroxyacyl-CoA dehydrogenase	2		17
681	OFJ47123.1;OHV96715.1;WP_010396645.1;WP_034758384.1;WP_034778007.1;WP_070278816.1;WP_072454791.1;WP_139092560.1;WP_242428485.1	tryptophan 2,3-dioxygenase; MULTISPECIES: tryptophan 2,3-dioxygenase	7	3	19
682	WP_070345449.1	porin		5
683	WP_081368387.1	enoyl-CoA hydratase/isomerase family protein		3	30
684	WP_034783518.1;WP_099395422.1;WP_176381577.1;WP_211548956.1	M14 family metallopeptidase; MULTISPECIES: M14 family metallopeptidase		6
685	WP_034752873.1;WP_072455936.1;WP_128140781.1;WP_139091341.1;WP_166446059.1	glutamate--cysteine ligase	13	1	28
686	WP_070255125.1	porin		7
687	WP_034786359.1;WP_176375067.1	porin		9
688	WP_139092765.1	Lateral flagellin		467
689	TNC77887.1;WP_223278704.1	TonB-dependent siderophore receptor		5
690	OFJ50036.1;WP_010395728.1	hypothetical protein BA896_002695; hypothetical protein	23	20	21
691	WP_034758642.1;WP_034786144.1;WP_070254932.1;WP_072454834.1;WP_166447173.1;WP_176382648.1	serine--tRNA ligase; MULTISPECIES: serine--tRNA ligase			18
692	WP_139092608.1	dienelactone hydrolase family protein	11		27
693	WP_034748557.1;WP_035818589.1;WP_071077467.1;WP_128139363.1;WP_139088872.1	tellurite resistance TerB family protein; MULTISPECIES: tellurite resistance TerB family protein	9	12	10
694	WP_034757635.1	hypothetical protein			15
695	WP_072455201.1	CDP-glucose 4,6-dehydratase	3	1	17
696	KHA80177.1;QKY04362.1;QKY09985.1;WP_034756718.1;WP_070254556.1;WP_071076992.1;WP_072452930.1;WP_128142595.1;WP_139089803.1;WP_166448091.1;WP_174718106.1;WP_213086137.1;WP_240317584.1;WP_244965487.1	6-aminohexanoate hydrolase; serine hydrolase; MULTISPECIES: serine hydrolase; beta-lactamase family protein	2		17
697	WP_071079186.1	TonB-dependent receptor	9		3
698	WP_071077846.1	flagellar hook-associated protein FlgK	10	20
699	WP_070254645.1	5-(carboxyamino)imidazole ribonucleotide synthase			14
700	WP_071075978.1	aminopeptidase P N-terminal domain-containing protein	9
701	EZP40020.1	Extracytoplasmic tricarboxylate-binding receptor TctC	8	9
702	WP_070346013.1	porin family protein	16
703	WP_034786493.1;WP_070254261.1;WP_176376405.1;WP_176385414.1;WP_211547982.1	amidohydrolase			10
704	WP_051991374.1	MULTISPECIES: tetratricopeptide repeat protein	11	11	10
705	WP_051991152.1;WP_072453790.1;WP_128139431.1;WP_139091847.1;WP_166448432.1	TonB-dependent siderophore receptor; TonB-dependent receptor	13	8	2
706	WP_034787821.1;WP_070253634.1;WP_176383086.1	flagellar hook-associated protein FlgK; MULTISPECIES: flagellar hook-associated protein FlgK	20	27	20
707	WP_128143030.1;WP_139089343.1	hypothetical protein	16	6
708	WP_034786139.1;WP_070253766.1;WP_071078498.1;WP_128139945.1;WP_139090979.1;WP_176375106.1	NAD(P)-dependent oxidoreductase; MULTISPECIES: NAD(P)-dependent oxidoreductase	7		12
709	WP_034785618.1;WP_070260185.1;WP_071079293.1;WP_072454222.1;WP_166449584.1	allantoinase PuuE; MULTISPECIES: allantoinase PuuE	10	2	24
710	WP_034784306.1;WP_070259896.1;WP_071079628.1;WP_176374634.1;WP_211552060.1	MULTISPECIES: alpha/beta hydrolase; alpha/beta hydrolase	15	12	33
711	KHA77537.1;WP_010395359.1;WP_051992094.1;WP_052140316.1;WP_070257250.1;WP_072454335.1;WP_128140397.1;WP_139090216.1;WP_166449989.1;WP_176374833.1;WP_176382059.1;WP_211551454.1	TonB-dependent receptor	11	6	2
712	WP_034754568.1;WP_034785565.1;WP_070260136.1;WP_071079264.1;WP_072454241.1;WP_128140492.1;WP_139090116.1;WP_176374771.1;WP_176381940.1	aspartate aminotransferase family protein	5	2	19
713	WP_034778763.1;WP_070254869.1;WP_176376620.1;WP_211548472.1	glutamate-5-semialdehyde dehydrogenase; MULTISPECIES: glutamate-5-semialdehyde dehydrogenase	8	5	6
714	OHV98904.1;WP_071075961.1	hypothetical protein AKG95_06270; DUF3274 domain-containing protein	2	7	8
715	EZP38936.1;WP_152546481.1	PKD domain containing protein; PKD domain-containing protein	23	24	11
716	WP_034747385.1;WP_034786556.1;WP_071075745.1;WP_128142119.1	MULTISPECIES: branched-chain amino acid ABC transporter substrate-binding protein; branched-chain amino acid ABC transporter substrate-binding protein	7	5	9
717	WP_166450077.1	YDG domain-containing protein, partial	13	6	10
718	WP_010394482.1	MULTISPECIES: 50S ribosomal protein L17	19	14	12
719	WP_010401616.1;WP_034746137.1;WP_034780590.1;WP_070254643.1;WP_071075347.1;WP_072454931.1;WP_099394958.1;WP_139090638.1;WP_166446434.1;WP_176376576.1;WP_211548355.1	SGNH/GDSL hydrolase family protein; MULTISPECIES: SGNH/GDSL hydrolase family protein	50	30	37
720	WP_034753744.1;WP_034780986.1;WP_070221734.1;WP_070260716.1;WP_070346028.1;WP_071074957.1;WP_072457475.1;WP_139092043.1;WP_166448611.1	acetyl-CoA C-acyltransferase; MULTISPECIES: acetyl-CoA C-acyltransferase	11	2	24
721	WP_240943715.1	tryptophan 2,3-dioxygenase	5	3	17
722	WP_166445993.1	glutathione S-transferase N-terminal domain-containing protein	8	14	4
723	WP_166448556.1	TonB-dependent receptor	22	23	16
724	WP_139091267.1;WP_166447893.1	MULTISPECIES: type VI secretion system baseplate subunit TssK; type VI secretion system baseplate subunit TssK	13	17	24
725	STR26491.1;WP_010400403.1;WP_034750539.1;WP_034783436.1;WP_070260220.1;WP_072452455.1;WP_099388745.1;WP_115057556.1;WP_115057561.1;WP_139091572.1;WP_166450089.1;WP_176376262.1;WP_231958737.1	3-isopropylmalate dehydrogenase; MULTISPECIES: 3-isopropylmalate dehydrogenase; 3-isopropylmalate dehydrogenase, partial	6	2	21
726	WP_072456952.1	hypothetical protein	25	19	16
727	WP_071078502.1	serine--tRNA ligase	30	7	21
728	WP_071077847.1	flagellar hook-associated protein FlgL	9	12	10
729	WP_070347258.1	tellurite resistance TerB family protein	13	10	12
730	WP_072453218.1	phospholipase C, phosphocholine-specific	11	4	14
731	WP_052140326.1	host specificity factor TipJ family phage tail protein	29	5	5
732	QKY06155.1;WP_139089904.1;WP_166447956.1;WP_176386270.1;WP_211550801.1;WP_244965270.1	PQQ-dependent sugar dehydrogenase; sorbosone dehydrogenase family protein	6	3	13
733	EZP38955.1;KHA76919.1;OEZ64230.1;QKY01613.1;SFY29229.1;TNC72346.1;WP_070254129.1;WP_072457200.1;WP_176381768.1;WP_223279141.1;WP_231958538.1;WP_235194264.1;WP_240317691.1;WP_244965469.1	Peptidase M61; peptidase M61; M61 glycyl aminopeptidase; M61 family metallopeptidase; Predicted metalloprotease, contains C-terminal PDZ domain	6		3
734	WP_034760061.1;WP_034784508.1;WP_070345704.1;WP_071079148.1;WP_072454323.1;WP_166449971.1;WP_176374823.1;WP_176382041.1	MULTISPECIES: isocitrate lyase; isocitrate lyase	5		8
735	WP_240317721.1	DUF2235 domain-containing protein	7		4
736	WP_029496074.1	aminopeptidase P family protein		4	25
737	WP_034783951.1;WP_070346733.1;WP_071076691.1;WP_128142739.1;WP_166446751.1;WP_176375972.1	MULTISPECIES: methylisocitrate lyase; methylisocitrate lyase		3	12
738	WP_128141374.1;WP_139091657.1	hypothetical protein		16	11
739	WP_034747126.1;WP_034786484.1;WP_070254269.1;WP_071075677.1;WP_139091129.1;WP_151096864.1	phosphoribosylamine--glycine ligase; MULTISPECIES: phosphoribosylamine--glycine ligase	2		12
740	WP_034748960.1;WP_166448240.1	MULTISPECIES: TerD family protein; TerD family protein	6		9
741	WP_139092668.1	flagellar hook-associated protein FlgL	7	12
742	EZP41006.1;WP_235194176.1	putative TonB-dependent outer membrane receptor; TonB-dependent siderophore receptor	3	6
743	WP_029496123.1	class I SAM-dependent methyltransferase	8	6
744	WP_166448941.1	flagellar filament capping protein FliD	17	7	1
745	WP_010398484.1;WP_034751070.1;WP_034781432.1;WP_070256169.1;WP_071077495.1;WP_072453751.1;WP_128139390.1;WP_139091804.1;WP_166448786.1	NAD-dependent epimerase/dehydratase family protein; MULTISPECIES: NAD-dependent epimerase/dehydratase family protein	7	3	15
746	OEZ65058.1;OEZ67085.1;WP_034749309.1;WP_034784728.1;WP_070346562.1;WP_071079507.1;WP_072456693.1	cyclic di-GMP phosphodiesterase YahA; MULTISPECIES: EAL domain-containing protein; EAL domain-containing protein	11	7	7
747	WP_034751886.1;WP_070257671.1;WP_072453193.1;WP_128142741.1;WP_139089664.1;WP_166446753.1;WP_176384604.1	2-methylaconitate cis-trans isomerase PrpF	8	1	25
748	KAB0327354.1;OEZ55093.1;OHV95843.1;QKY11699.1;WP_197678742.1;WP_213086128.1;WP_217495251.1	zinc-dependent alcohol dehydrogenase; alcohol dehydrogenase	13	4	11
749	STR26179.1;WP_010400934.1;WP_034747456.1;WP_034785138.1;WP_070256678.1;WP_071075773.1;WP_072455489.1;WP_102292656.1;WP_211547853.1	Ribosomal RNA small subunit methyltransferase B; RsmB/NOP family class I SAM-dependent RNA methyltransferase; MULTISPECIES: RsmB/NOP family class I SAM-dependent RNA methyltransferase	8	5	3
750	WP_240943398.1	30S ribosomal protein S4	14	4	5
751	WP_139091269.1;WP_166447895.1	type VI secretion system tip protein VgrG	15	14	5
752	KHA80502.1;WP_080753191.1	dTDP-4-dehydrorhamnose 3,5-epimerase; MULTISPECIES: dTDP-4-dehydrorhamnose 3,5-epimerase family protein	17	5	20
753	STR18644.1;WP_128141401.1;WP_240943690.1	Predicted protease with the C-terminal PDZ domain; M61 family metallopeptidase	6	5	3
754	WP_034745460.1;WP_034778979.1;WP_070254818.1;WP_070346074.1;WP_071075156.1;WP_072457351.1;WP_128141632.1;WP_139090511.1;WP_166446597.1;WP_176376658.1;WP_176385847.1;WP_211548550.1	molybdopterin oxidoreductase family protein	8	1	15
755	WP_070259390.1	6-carboxytetrahydropterin synthase QueD	10	11	12
756	EZP39241.1;OEZ64323.1;SFX10051.1;STR26656.1;WP_034752046.1;WP_034789067.1;WP_070254075.1;WP_070346494.1;WP_071076271.1;WP_072452597.1;WP_128143293.1;WP_139090092.1;WP_166449196.1;WP_176386276.1	Peptidase M23B; murein hydrolase activator NlpD precursor; lipoprotein NlpD; Murein hydrolase activator NlpD precursor; peptidoglycan DD-metalloendopeptidase family protein; MULTISPECIES: peptidoglycan DD-metalloendopeptidase family protein	18	8	1
757	WP_065310159.1	MULTISPECIES: 30S ribosomal protein S7	20	17	10
758	WP_034785919.1;WP_070347231.1;WP_071077189.1	MULTISPECIES: 6-carboxytetrahydropterin synthase QueD; 6-carboxytetrahydropterin synthase QueD	10	11	12
759	WP_034784857.1;WP_046683402.1;WP_070345796.1;WP_071079437.1	MULTISPECIES: DUF883 family protein; DUF883 family protein	8	12	7
760	WP_034783417.1;WP_176376271.1;WP_211546700.1	MULTISPECIES: DUF2271 domain-containing protein; DUF2271 domain-containing protein	14	17	24
761	ATD62143.1;WP_010399439.1;WP_240943596.1	ferric iron uptake transcriptional regulator	8	8	9
762	WP_010399512.1;WP_034749642.1;WP_034779237.1;WP_035820249.1;WP_070255347.1;WP_071076477.1;WP_166448063.1;WP_176376103.1;WP_176384898.1;WP_211550674.1	ACP S-malonyltransferase; MULTISPECIES: ACP S-malonyltransferase	9	1	18
763	WP_029496468.1	beta-eliminating lyase-related protein			7
764	WP_034757594.1;WP_072454598.1;WP_128139668.1;WP_139092514.1	AGE family epimerase/isomerase	6		22
765	WP_071078246.1	alkaline phosphatase family protein			11
766	WP_034754202.1;WP_072455452.1;WP_128142165.1;WP_176385301.1;WP_211547823.1	xanthine dehydrogenase family protein molybdopterin-binding subunit	10	1
767	WP_034755045.1;WP_072454760.1	TonB-dependent receptor	3	5	4
768	KHA75667.1	Lateral flagellin, partial		467
769	WP_034751805.1;WP_034782010.1;WP_070257572.1;WP_128140250.1;WP_176374888.1	MULTISPECIES: histidinol-phosphate transaminase; histidinol-phosphate transaminase	1		15
770	EZP35415.1;SFX83997.1;WP_034758495.1;WP_072454879.1;WP_139092559.1;WP_166449264.1	Kynureninase; kynureninase	2		21
771	SFX62910.1;WP_029496188.1;WP_034760175.1;WP_034782508.1;WP_092611800.1;WP_128140442.1;WP_139090172.1;WP_175560494.1	iron complex outermembrane recepter protein; TonB-dependent receptor; MULTISPECIES: TonB-dependent receptor		5	3
772	WP_034753069.1;WP_070258567.1;WP_128141014.1;WP_166445974.1	MULTISPECIES: porin; porin	29	28	18
773	WP_034750905.1;WP_070303571.1	MULTISPECIES: DUF2271 domain-containing protein		13	17
774	WP_034752647.1;WP_034783857.1;WP_070257835.1;WP_071080025.1;WP_072456023.1;WP_128140724.1;WP_139092065.1;WP_166446114.1;WP_176374442.1;WP_176381451.1;WP_211548787.1	trifunctional transcriptional regulator/proline dehydrogenase/L-glutamate gamma-semialdehyde dehydrogenase	9	8	1
775	WP_034753971.1;WP_034787048.1;WP_139092257.1	MULTISPECIES: transaldolase; transaldolase		4
776	WP_034787356.1;WP_070259817.1;WP_070279527.1;WP_128141591.1;WP_139088888.1	M13 family metallopeptidase; MULTISPECIES: M13 family metallopeptidase		2	7
777	OEZ81605.1;WP_235194345.1	putative lipoprotein YiaD precursor; OmpA family protein	19	11	3
778	EZP39293.1;WP_161781491.1	putative hemagglutinin-like protein; putative Ig domain-containing protein		9	7
779	WP_034751207.1	TonB-dependent receptor	4
780	WP_181877985.1	hypothetical protein	10	6	9
781	WP_034750701.1;WP_034783330.1;WP_070260367.1;WP_070346443.1;WP_071075943.1;WP_072455255.1;WP_128142278.1;WP_166449722.1;WP_176376292.1;WP_211546741.1	MULTISPECIES: glycerophosphodiester phosphodiesterase; glycerophosphodiester phosphodiesterase	5	3	10
782	WP_034750382.1;WP_072452508.1;WP_139091600.1	aromatic amino acid ammonia-lyase	9	8	6
783	WP_034750032.1;WP_072452709.1;WP_128142467.1;WP_139089915.1	SIMPL domain-containing protein	8	12	6
784	OEZ49821.1;WP_034753161.1;WP_034783290.1;WP_070259962.1;WP_072457738.1;WP_128141056.1;WP_167468704.1;WP_176376702.1;WP_211552319.1;WP_244965363.1	peptidase family M1; aminopeptidase	6		4
785	WP_034749369.1	MULTISPECIES: Asp-tRNA(Asn)/Glu-tRNA(Gln) amidotransferase subunit GatC	11	6	13
786	WP_034749137.1;WP_034784815.1;WP_070253799.1;WP_071079462.1;WP_072456792.1;WP_166448202.1;WP_176374698.1;WP_176381840.1;WP_211551786.1	dienelactone hydrolase family protein; MULTISPECIES: dienelactone hydrolase family protein	6	4	5
787	WP_034748905.1;WP_034784960.1	MULTISPECIES: porin	23	22	12
788	EZP41318.1;SFY30257.1;WP_072457370.1	Xaa-pro aminopeptidase PepP; Xaa-Pro aminopeptidase	7		7
789	WP_034747399.1;WP_034786561.1;WP_070257964.1;WP_071075751.1;WP_072455515.1;WP_128142124.1;WP_139091050.1;WP_166450140.1;WP_176376358.1;WP_211547881.1	dihydrolipoyllysine-residue acetyltransferase	7	7	2
790	WP_139089151.1	transaldolase	4	3	11
791	KHA80567.1;OHV94456.1;PHV47556.1;TNC73664.1;WP_128141390.1;WP_197678775.1;WP_198511246.1;WP_205412500.1;WP_230516710.1	nicotinamidase; amidohydrolase; isochorismatase family protein; MULTISPECIES: isochorismatase family protein	7	4	6
792	WP_128141294.1	dienelactone hydrolase family protein	6		5
793	WP_128141235.1	oxidoreductase	8	4	14
794	KHA80423.1;WP_052139924.1;WP_080698377.1;WP_081345538.1;WP_128141701.1;WP_139090569.1;WP_166446528.1;WP_176376626.1;WP_176385798.1;WP_211548483.1	enoyl-CoA hydratase; enoyl-CoA hydratase/isomerase family protein; 3-hydroxyisobutyryl-CoA hydrolase	17	3
795	OHV95597.1;WP_240943513.1;WP_242428494.1	membrane protein; OmpA family protein	19	11	3
796	WP_071079529.1	oxidoreductase	8	4	16
797	WP_034756130.1;WP_034784604.1;WP_070260491.1;WP_071077244.1;WP_072453545.1;WP_128143182.1;WP_166447417.1;WP_176383869.1	transaldolase; MULTISPECIES: transaldolase	4	3	11
798	WP_071077227.1	MULTISPECIES: peptidyl-prolyl cis-trans isomerase	18		4
799	WP_071076694.1	2-methylaconitate cis-trans isomerase PrpF	8	1	21
800	WP_034745733.1;WP_034778769.1;WP_070254710.1;WP_070346110.1;WP_071075252.1;WP_128141708.1;WP_139090573.1;WP_166446520.1;WP_176385792.1	MULTISPECIES: leucine--tRNA ligase; leucine--tRNA ligase	7	3	8
801	WP_071076232.1	hypothetical protein	33	32	21
802	WP_034745696.1;WP_034778803.1;WP_070254718.1;WP_070346102.1;WP_071075240.1;WP_072457242.1;WP_128141699.1;WP_139090568.1;WP_166446529.1;WP_176376628.1	MULTISPECIES: acyl-CoA dehydrogenase family protein; acyl-CoA dehydrogenase family protein	6	3	17
803	STR18323.1;WP_034783521.1;WP_051991357.1;WP_070258587.1;WP_072455787.1;WP_139091427.1;WP_166445961.1;WP_176374508.1;WP_176381574.1;WP_211548952.1	C-terminal processing peptidase; MULTISPECIES: S41 family peptidase; S41 family peptidase	20	7	5
804	WP_070346025.1	beta-ketoacyl-ACP synthase III			7
805	WP_070259789.1	MULTISPECIES: tellurite resistance TerB family protein	9	7	7
806	WP_071077901.1	3-hydroxyisobutyrate dehydrogenase			13
807	WP_072453317.1;WP_128142866.1;WP_139089551.1	bifunctional 2',3'-cyclic-nucleotide 2'-phosphodiesterase/3'-nucleotidase			6
808	WP_010401777.1;WP_034745699.1;WP_034778801.1;WP_035822702.1;WP_070254717.1;WP_128141700.1;WP_176376627.1;WP_176385800.1;WP_211548485.1	enoyl-CoA hydratase; MULTISPECIES: enoyl-CoA hydratase	7	4	24
809	WP_034789112.1;WP_070346488.1;WP_071076251.1;WP_166449170.1	MULTISPECIES: aldolase/citrate lyase family protein; aldolase/citrate lyase family protein	11	3	9
810	WP_034787067.1;WP_071075880.1	MULTISPECIES: ribonuclease PH; ribonuclease PH	9	3	12
811	WP_034758999.1;WP_072456403.1;WP_166447090.1	MULTISPECIES: zinc-binding alcohol dehydrogenase family protein; zinc-binding alcohol dehydrogenase family protein	3		9
812	WP_166449804.1	AGE family epimerase/isomerase			22
813	WP_034784699.1	MULTISPECIES: Asp-tRNA(Asn)/Glu-tRNA(Gln) amidotransferase subunit GatC	11	6	13
814	WP_010400505.1;WP_034750672.1;WP_034783360.1;WP_070303515.1;WP_071075954.1;WP_092606541.1;WP_166449729.1	peptidylprolyl isomerase; MULTISPECIES: peptidylprolyl isomerase	9	7	8
815	WP_034745982.1	MULTISPECIES: molecular chaperone DnaK	13	4	2
816	WP_034783522.1;WP_070258584.1;WP_151092195.1;WP_176381572.1	indolepyruvate ferredoxin oxidoreductase family protein; MULTISPECIES: indolepyruvate ferredoxin oxidoreductase family protein	5
817	WP_010399926.1;WP_034752098.1;WP_034789193.1;WP_070254109.1;WP_071076245.1;WP_072452573.1;WP_128142382.1;WP_139089980.1;WP_166449175.1;WP_176376225.1;WP_176385112.1	succinate CoA transferase; MULTISPECIES: acetyl-CoA hydrolase/transferase family protein; acetyl-CoA hydrolase/transferase family protein	7
818	WP_010399921.1;WP_070254091.1;WP_071076248.1;WP_128142386.1;WP_151096574.1;WP_166449171.1	DUF2863 family protein; MULTISPECIES: DUF2863 family protein	11	4	5
819	WP_034782466.1;WP_211551546.1	MULTISPECIES: glycine betaine/L-proline ABC transporter substrate-binding protein ProX; glycine betaine/L-proline ABC transporter substrate-binding protein ProX	4		8
820	KHA77362.1;OEZ51662.1;WP_052140378.1;WP_176376758.1	heme ABC transporter; hemin transport protein HemS; hemin-degrading factor	7	3	7
821	WP_034779210.1;WP_051991795.1;WP_070254522.1;WP_070280225.1;WP_071076499.1;WP_072452900.1;WP_128142582.1;WP_139089818.1;WP_166448075.1;WP_176384890.1;WP_211550655.1	TonB-dependent siderophore receptor; MULTISPECIES: TonB-dependent siderophore receptor	7	6	2
822	WP_166448850.1	flagellar hook protein FlgE	5	8	5
823	WP_034778114.1;WP_176382777.1	ATP-dependent chaperone ClpB	11	6	8
824	WP_034759136.1;WP_034786592.1;WP_071078716.1;WP_128140072.1	MULTISPECIES: OsmC family protein; OsmC family protein	10	5	15
825	MCC7642803.1;OEZ64226.1;STR18640.1;WP_034785648.1;WP_043460312.1;WP_070305515.1;WP_071079596.1;WP_235194254.1	DsbC family protein; putative thiol:disulfide interchange protein DsbC precursor; Probable thiol:disulfide interchange protein DsbC precursor; MULTISPECIES: DsbC family protein	5	3	6
826	OHV96828.1;QKY06033.1;WP_115057479.1;WP_128139395.1;WP_139091809.1;WP_139248278.1;WP_152546435.1;WP_152615171.1;WP_170840491.1;WP_205711460.1;WP_211549394.1	prolyl endopeptidase; S9 family peptidase; prolyl oligopeptidase family serine peptidase	3	7	4
827	WP_034749994.1;WP_034779526.1;WP_071076358.1;WP_072452729.1;WP_211550808.1	MULTISPECIES: NADH-quinone oxidoreductase subunit C; NADH-quinone oxidoreductase subunit C	9	4	8
828	WP_034752339.1;WP_034784210.1;WP_166449831.1	MULTISPECIES: RidA family protein; RidA family protein	21	1	33
829	WP_034752016.1;WP_034789018.1;WP_166449144.1	MULTISPECIES: NIPSNAP family protein; NIPSNAP family protein	7	5	20
830	WP_166449219.1	ATP-dependent chaperone ClpB	12	8	7
831	WP_034749123.1;WP_034784819.1;WP_070253795.1;WP_071079457.1;WP_092612841.1;WP_128141298.1;WP_166448206.1;WP_176374701.1	MULTISPECIES: aromatic ring-hydroxylating dioxygenase subunit alpha; aromatic ring-hydroxylating dioxygenase subunit alpha	10	1	11
832	WP_034748503.1;WP_071077442.1;WP_072453712.1;WP_205711463.1	M13 family metallopeptidase	4	2	9
833	WP_034747336.1;WP_034786544.1;WP_070257978.1;WP_072455543.1;WP_128142104.1;WP_139091066.1;WP_166450128.1;WP_176376369.1;WP_176385349.1;WP_211547904.1	alpha-D-glucose phosphate-specific phosphoglucomutase	1	2	18
834	EZP37616.1;OEZ86958.1;STQ93889.1;WP_071075141.1;WP_139091965.1	putative alpha/beta superfamily hydrolase protein; alpha/beta hydrolase family protein; Alpha/beta hydrolase family; alpha/beta hydrolase	10	6	16
835	WP_034746349.1;WP_034780410.1;WP_070301125.1;WP_071075425.1;WP_176376543.1	MULTISPECIES: hypothetical protein; hypothetical protein	8	5	13
836	WP_071077497.1;WP_166448788.1	STM4015 family protein	9	3	2
837	STR18494.1;WP_034753344.1;WP_070345876.1;WP_071079716.1;WP_139092208.1;WP_176374574.1	L-threonine dehydratase biosynthetic IlvA; MULTISPECIES: threonine ammonia-lyase, biosynthetic; threonine ammonia-lyase, biosynthetic	2	1	12
838	STQ93727.1;WP_034760145.1;WP_176374810.1	Translation initiation factor IF-2; MULTISPECIES: translation initiation factor IF-2; translation initiation factor IF-2	8	13	1
839	WP_070258510.1;WP_176374491.1;WP_176381544.1;WP_211548908.1	pilus assembly protein	23	15	11
840	STQ93081.1;WP_034758861.1;WP_034786273.1;WP_070255033.1;WP_071078621.1;WP_072456452.1;WP_139090934.1;WP_166447123.1	Universal stress protein family; MULTISPECIES: universal stress protein; universal stress protein	8	8	7
841	STQ92907.1;TNC72568.1;WP_034758306.1;WP_070257749.1;WP_072454784.1;WP_128140846.1;WP_223279125.1;WP_240943707.1	Alkaline phosphatase precursor; alkaline phosphatase family protein	4	3	12
842	WP_010401866.1;WP_051990709.1;WP_070254770.1;WP_072457312.1;WP_139090529.1;WP_166446570.1;WP_176376645.1;WP_211548526.1	succinylglutamate desuccinylase; MULTISPECIES: succinylglutamate desuccinylase	10	5	2
843	WP_070254581.1;WP_176376540.1;WP_176385645.1	3-hydroxyacyl-CoA dehydrogenase PaaC	3	4	12
844	WP_070254569.1;WP_071075445.1;WP_211548250.1	Xaa-Pro peptidase family protein	8	2	18
845	WP_051991987.1;WP_072456542.1;WP_128139966.1;WP_166447152.1	DUF2807 domain-containing protein	4	8	11
846	KHA76420.1;WP_071078727.1;WP_080698820.1;WP_080753660.1;WP_128140082.1;WP_166446997.1	translocation protein TolB; Tol-Pal system beta propeller repeat protein TolB; MULTISPECIES: Tol-Pal system beta propeller repeat protein TolB	6	3	2
847	KHA78218.1;OHV94333.1;WP_052140233.1;WP_174718089.1;WP_176376688.1;WP_211548779.1;WP_242428554.1;WP_244965349.1	hypothetical protein NC77_15365; hypothetical protein AKG95_27720; DUF6279 family lipoprotein	6	5	7
848	WP_034788657.1;WP_166446447.1;WP_176385731.1	MULTISPECIES: methyltransferase regulatory domain-containing protein; methyltransferase regulatory domain-containing protein; class I SAM-dependent methyltransferase	6	6	7
849	WP_034784843.1;WP_092612864.1	MULTISPECIES: pyrroline-5-carboxylate reductase	5	4	13
850	WP_034784506.1	SDR family NAD(P)-dependent oxidoreductase	2	1	16
851	WP_010395701.1;WP_071078967.1;WP_072454425.1;WP_166447619.1	histidinol-phosphate transaminase	1		14
852	WP_010393842.1;WP_034752627.1;WP_034783863.1;WP_071080032.1;WP_072456029.1;WP_128140720.1;WP_166446118.1;WP_211548777.1	bifunctional UDP-N-acetylglucosamine diphosphorylase/glucosamine-1-phosphate N-acetyltransferase GlmU	4		13
853	WP_034754578.1;WP_034782405.1;WP_070260126.1;WP_070345752.1;WP_128140487.1;WP_139090122.1;WP_166449615.1;WP_176374775.1;WP_176381947.1	MULTISPECIES: Zn-dependent hydrolase; Zn-dependent hydrolase	2		9
854	WP_034750137.1;WP_034779601.1;WP_070255723.1;WP_071076314.1;WP_072452670.1;WP_128142442.1;WP_166449108.1;WP_176376196.1;WP_176385048.1;WP_211550855.1	MULTISPECIES: type VI secretion system baseplate subunit TssK; type VI secretion system baseplate subunit TssK		2	7
855	WP_034753208.1	MULTISPECIES: 30S ribosomal protein S8	5		6
856	KHA77368.1;WP_052140383.1;WP_070281333.1	TonB-dependent receptor; MULTISPECIES: TonB-dependent receptor		8	1
857	WP_034754153.1;WP_034785251.1;WP_070253700.1;WP_070281320.1;WP_071075816.1;WP_128142176.1;WP_166448877.1	adenosine deaminase; MULTISPECIES: adenosine deaminase	5		6
858	WP_176376554.1	formimidoylglutamate deiminase	4		8
859	OEZ46028.1;STQ93452.1;WP_034751785.1;WP_034782030.1;WP_071078957.1;WP_128140242.1	cysteine synthase B; Cysteine synthase B; MULTISPECIES: cysteine synthase CysM; cysteine synthase CysM	4		6
860	WP_034746520.1;WP_139090735.1;WP_205711274.1	MULTISPECIES: GNAT family N-acetyltransferase; GNAT family N-acetyltransferase	4		17
861	WP_034746280.1;WP_034780482.1;WP_070254606.1;WP_070281645.1;WP_072454967.1;WP_139090672.1;WP_166446393.1;WP_211548292.1	formimidoylglutamate deiminase; MULTISPECIES: formimidoylglutamate deiminase	4		8
862	WP_029496739.1;WP_034753867.1;WP_034780918.1;WP_071075009.1;WP_072457493.1;WP_128140596.1;WP_176374377.1	uroporphyrinogen decarboxylase; MULTISPECIES: uroporphyrinogen decarboxylase	4		11
863	WP_070303693.1;WP_071079074.1	MULTISPECIES: CBS domain-containing protein; CBS domain-containing protein	4		22
864	WP_051990855.1;WP_070346394.1;WP_072455466.1;WP_128142158.1;WP_139092326.1;WP_166448912.1;WP_211547832.1	TonB-dependent receptor	7		1
865	WP_034786319.1;WP_071078638.1	MULTISPECIES: OmpA family protein	9	3
866	WP_139089425.1	hypothetical protein	10	6
867	WP_034781967.1	fumarylacetoacetate hydrolase family protein	4	1	12
868	WP_034780309.1;WP_071075469.1;WP_166446321.1	MULTISPECIES: type IIA DNA topoisomerase subunit B; type IIA DNA topoisomerase subunit B	6	6	2
869	EZP36551.1;KHA79394.1;OEZ56649.1;QKY06099.1;SFX25801.1;TNC78472.1;WP_070256800.1;WP_176386228.1	putative mannose-sensitive hemagglutinin a MshA-like protein; hypothetical protein NC77_07615; type II secretion system protein G precursor; type II secretion system protein; MSHA pilin protein MshA; type II secretion system GspH family protein	42	32	19
870	WP_034759563.1;WP_099664961.1	MULTISPECIES: 6,7-dimethyl-8-ribityllumazine synthase	19	13	10
871	WP_034759524.1;WP_034786358.1;WP_070255122.1;WP_070304157.1;WP_071078812.1;WP_128140027.1;WP_139090907.1;WP_176375068.1;WP_211546976.1	DUF3617 domain-containing protein; MULTISPECIES: DUF3617 domain-containing protein; DUF3617 family protein	6	1	7
872	EZP41867.1;WP_235194157.1	hypothetical protein BW37_00646; BPSL0067 family protein	11	7	21
873	WP_034753546.1;WP_034785626.1;WP_070254126.1;WP_071079583.1	MULTISPECIES: universal stress protein; universal stress protein	8	5	4
874	WP_034752440.1;WP_034782795.1;WP_070257909.1;WP_071080131.1;WP_139092148.1;WP_166446208.1;WP_176374407.1;WP_211548677.1	MULTISPECIES: enoyl-CoA hydratase/isomerase family protein; enoyl-CoA hydratase/isomerase family protein	12	2	11
875	WP_010394411.1;WP_017877854.1;WP_034753201.1	MULTISPECIES: 50S ribosomal protein L16	6	9	4
876	WP_034753986.1;WP_034787070.1;WP_070346419.1	MULTISPECIES: YicC family protein; YicC family protein	5	6	2
877	WP_034751166.1;WP_034781520.1;WP_070256271.1;WP_072453778.1;WP_166448448.1;WP_176375531.1	glycoside hydrolase family 15 protein	8	4	3
878	WP_034751075.1;WP_034781439.1;WP_070256172.1;WP_072453753.1;WP_128139391.1;WP_211549402.1	STM4015 family protein; MULTISPECIES: STM4015 family protein	14	8	6
879	WP_034754313.1;WP_071075112.1	MULTISPECIES: D-alanyl-D-alanine carboxypeptidase	3	3	4
880	WP_034754316.1;WP_034781323.1;WP_070258735.1;WP_071075111.1;WP_072457582.1;WP_128140532.1;WP_166448504.1;WP_211552139.1	MULTISPECIES: aldo/keto reductase; aldo/keto reductase	2	1	11
881	WP_034750721.1;WP_034783320.1;WP_070260384.1;WP_139091631.1;WP_176376297.1;WP_211546753.1	ChaN family lipoprotein; MULTISPECIES: ChaN family lipoprotein	7	8	5
882	WP_010393448.1	universal stress protein	8	5	4
883	WP_139248225.1;WP_166446850.1	nucleotidyltransferase domain-containing protein	8	4	5
884	WP_139092747.1	polyprenyl diphosphate synthase	4	5	3
885	EZP41083.1;KHA75948.1;OFJ47186.1;QKY06044.1;TNC79081.1;WP_070254466.1;WP_072453666.1;WP_092604864.1;WP_128089305.1;WP_128141616.1;WP_166448680.1;WP_223278700.1;WP_231958252.1;WP_235194181.1;WP_240317731.1;WP_244965215.1	hypothetical protein BW37_01032; hypothetical protein NC77_26160; hypothetical protein BA896_022390; hypothetical protein G3257_15595; hypothetical protein FHI69_00500; hypothetical protein; S1 family peptidase	2	2	8
886	WP_034746828.1;WP_034780062.1;WP_070257450.1;WP_072455101.1;WP_092607928.1;WP_128141976.1;WP_139091209.1	peptidylprolyl isomerase; MULTISPECIES: peptidylprolyl isomerase	4	1	13
887	WP_034746622.1	MULTISPECIES: acetyl-CoA carboxylase biotin carboxylase subunit	7	8	4
888	EZP35048.1;OEZ51519.1;WP_034786166.1;WP_071078564.1;WP_139090964.1;WP_166447156.1	Activator of osmoprotectant transporter ProP; ProP effector; MULTISPECIES: ProQ/FINO family protein; ProQ/FINO family protein	21	11	11
889	STR18908.1;WP_034748831.1;WP_034784989.1;WP_070258936.1;WP_070345778.1;WP_071079374.1;WP_072456942.1;WP_166448271.1	Arginine biosynthesis bifunctional protein ArgJ; MULTISPECIES: bifunctional glutamate N-acetyltransferase/amino-acid acetyltransferase ArgJ; bifunctional glutamate N-acetyltransferase/amino-acid acetyltransferase ArgJ	3	1	6
890	WP_034746129.1;WP_072454929.1;WP_128141785.1;WP_139090636.1;WP_166446436.1	5-(carboxyamino)imidazole ribonucleotide synthase	12	5	17
891	WP_071076662.1	MULTISPECIES: translation initiation factor IF-3	19	6	10
892	WP_034745717.1;WP_034778781.1;WP_071075246.1	MULTISPECIES: ferric iron uptake transcriptional regulator	12	5	1
893	WP_034745569.1;WP_034778908.1	MULTISPECIES: RidA family protein	10	1	20
894	WP_010397133.1;WP_034757247.1;WP_034782892.1;WP_070259099.1;WP_070304316.1;WP_071078004.1;WP_128139754.1;WP_139092359.1;WP_166447784.1;WP_211547392.1	gamma carbonic anhydrase family protein; MULTISPECIES: gamma carbonic anhydrase family protein	6	1	15
895	WP_010401609.1;WP_034746152.1;WP_034780576.1	FKBP-type peptidyl-prolyl cis-trans isomerase; MULTISPECIES: FKBP-type peptidyl-prolyl cis-trans isomerase	13	11	16
896	EZP36481.1;OEZ54914.1;SFX23546.1;STR27554.1;WP_010399133.1;WP_034756180.1;WP_034778992.1;WP_071077012.1;WP_081368115.1;WP_128143339.1;WP_139090045.1;WP_166446931.1;WP_176376870.1;WP_176386238.1;WP_211551069.1	TonB-dependent receptor; pesticin receptor precursor; iron complex outermembrane recepter protein; catecholate siderophore receptor Fiu; MULTISPECIES: TonB-dependent receptor	6	6	1
897	WP_010401332.1;WP_034746628.1	type II 3-dehydroquinate dehydratase; MULTISPECIES: type II 3-dehydroquinate dehydratase	13	13	16
898	WP_034758920.1;WP_034786328.1;WP_071078643.1;WP_128140018.1	MULTISPECIES: glycine zipper 2TM domain-containing protein; glycine zipper 2TM domain-containing protein	9	3	10
899	SFX64002.1;WP_034760051.1;WP_070257204.1;WP_081368154.1;WP_099395299.1;WP_128140413.1;WP_139090202.1;WP_166449973.1;WP_176374825.1;WP_211551486.1	short chain dehydrogenase; SDR family oxidoreductase; MULTISPECIES: SDR family oxidoreductase; SDR family NAD(P)-dependent oxidoreductase	2	1	17
900	WP_010400915.1;WP_034747490.1;WP_034785173.1;WP_070256671.1;WP_071075781.1	phasin family protein; MULTISPECIES: phasin family protein	13	2	2
901	EZP39042.1;WP_034752205.1;WP_034777714.1;WP_070346660.1;WP_071077664.1	GMP synthase; MULTISPECIES: glutamine-hydrolyzing GMP synthase; glutamine-hydrolyzing GMP synthase	6	3	5
902	ABK64018.1;WP_034757507.1;WP_034786001.1;WP_058050799.1;WP_070291696.1;WP_071077923.1;WP_092610671.1;WP_128139691.1;WP_139092487.1	putative branched-chain amino acid aminotransferase; branched-chain amino acid aminotransferase; MULTISPECIES: branched-chain amino acid aminotransferase	2	1	13
903	WP_034782105.1;WP_071078908.1;WP_176382299.1;WP_211551205.1	SDR family oxidoreductase	5		6
904	WP_034780954.1;WP_071074986.1;WP_099390114.1;WP_176381337.1	MULTISPECIES: glutamate synthase-related protein; glutamate synthase-related protein	2	1	11
905	QKY05800.1;WP_070258533.1;WP_072455825.1;WP_176374496.1	Do family serine endopeptidase; MULTISPECIES: Do family serine endopeptidase	10	11	13
906	WP_034759829.1;WP_034781839.1;WP_070282526.1;WP_070303682.1;WP_071079062.1;WP_128089074.1;WP_139090264.1;WP_166447678.1	N-acetylglucosamine-6-phosphate deacetylase; MULTISPECIES: N-acetylglucosamine-6-phosphate deacetylase	2		8
907	WP_166449680.1	endonuclease/exonuclease/phosphatase family protein			9
908	WP_139091530.1	MULTISPECIES: gamma carbonic anhydrase family protein			4
909	WP_128142919.1;WP_139089503.1	beta-eliminating lyase-related protein			4
910	WP_034782784.1;WP_070257905.1;WP_071080125.1;WP_072456175.1;WP_092609832.1;WP_128140643.1;WP_166446203.1;WP_176381382.1	glyoxylate/hydroxypyruvate reductase A; MULTISPECIES: glyoxylate/hydroxypyruvate reductase A			4
911	WP_034750751.1;WP_128142265.1;WP_139091518.1	pantetheine-phosphate adenylyltransferase			6
912	WP_034753487.1;WP_071079629.1;WP_072457114.1;WP_128141182.1;WP_139092609.1;WP_166448996.1	M28 family peptidase	3		3
913	OHV94445.1;WP_051991408.1;WP_070259912.1;WP_070345854.1;WP_071079644.1;WP_072457096.1;WP_128141175.1;WP_139092599.1;WP_166449005.1;WP_211552045.1	hypothetical protein AKG95_25200; hypothetical protein; peptidase C13		1	7
914	SFY15154.1;WP_034752628.1;WP_128140932.1;WP_139248455.1;WP_223279047.1	hypothetical protein SAMN03097694_4812; DUF6279 family lipoprotein			5
915	WP_139089578.1	hypothetical protein		5	5
916	WP_034753023.1;WP_034783580.1	MULTISPECIES: protein-export chaperone SecB	11	5	14
917	KAB0327312.1;KHA77802.1;OHV96310.1;TNC71737.1;WP_170840501.1;WP_175444538.1;WP_181877842.1;WP_205711595.1	electron transfer flavoprotein-ubiquinone oxidoreductase; MULTISPECIES: electron transfer flavoprotein-ubiquinone oxidoreductase; electron-transfer flavoprotein:ubiquinone oxidoreductase	4	2	3
918	WP_034752786.1;WP_034783795.1;WP_046681873.1;WP_070258351.1;WP_071079977.1;WP_128140755.1;WP_211548817.1	MULTISPECIES: DUF1428 domain-containing protein; DUF1428 domain-containing protein; DUF1428 family protein	1		9
919	WP_034783953.1;WP_176375971.1;WP_211550409.1	2-methylaconitate cis-trans isomerase PrpF		1	15
920	WP_034752903.1;WP_128140942.1;WP_139091349.1;WP_166446044.1	beta-ketoacyl-ACP synthase III	7	2	7
921	OFJ47517.1;QKY04238.1;SFX21378.1;STR27451.1;TNC78622.1;WP_034751921.1;WP_034783175.1;WP_071077006.1;WP_081367971.1;WP_082261065.1;WP_128142694.1;WP_176384684.1;WP_223278763.1;WP_244965253.1	succinylglutamate desuccinylase; Succinylglutamate desuccinylase / Aspartoacylase family protein; aspartoacylase; succinylglutamate desuccinylase/aspartoacylase family protein	1		6
922	WP_034753097.1;WP_072455789.1;WP_128141024.1;WP_139091426.1	indolepyruvate ferredoxin oxidoreductase family protein	5	3	2
923	WP_010395386.1;WP_034760008.1;WP_034784492.1;WP_070257273.1;WP_071079117.1;WP_072454339.1;WP_128140386.1	HDOD domain-containing protein; MULTISPECIES: HDOD domain-containing protein	3	3	4
924	WP_034752036.1	MULTISPECIES: nucleoside-diphosphate kinase	14	17	15
925	STQ92586.1;WP_072454601.1;WP_166449800.1;WP_211547513.1	2-(hydroxymethyl)glutarate dehydrogenase; 3-hydroxyisobutyrate dehydrogenase		1	16
926	WP_010394076.1;WP_128140989.1	pilus assembly protein; MULTISPECIES: pilus assembly protein	17	16	10
927	OHV95623.1;WP_242428500.1	heme ABC transporter; hemin-degrading factor			5
928	WP_034750861.1;WP_070260463.1;WP_070346423.1;WP_071075886.1	MULTISPECIES: glucose-6-phosphate dehydrogenase; glucose-6-phosphate dehydrogenase	5	2	3
929	WP_211546962.1	zinc-binding alcohol dehydrogenase family protein	3
930	WP_205711339.1	GTP cyclohydrolase FolE2	7
931	WP_010393616.1;WP_034752894.1;WP_034783722.1;WP_071079929.1	acetoacetyl-CoA reductase; MULTISPECIES: acetoacetyl-CoA reductase	1	2	9
932	WP_176375061.1	zinc-binding alcohol dehydrogenase family protein	3
933	WP_034754565.1;WP_034785567.1;WP_070260143.1;WP_070345755.1;WP_092611937.1;WP_115057417.1;WP_139090112.1	MULTISPECIES: hypothetical protein; hypothetical protein	4	2
934	WP_034749837.1;WP_034779387.1;WP_070255509.1;WP_070346815.1;WP_071076419.1;WP_099388343.1;WP_128142530.1;WP_166448009.1;WP_211550739.1	succinyl-diaminopimelate desuccinylase; MULTISPECIES: succinyl-diaminopimelate desuccinylase	6	1	5
935	TNC77378.1;WP_034784498.1;WP_070257246.1;WP_128140400.1;WP_166449987.1;WP_176374831.1;WP_176382055.1;WP_211551458.1;WP_223278848.1	class A beta-lactamase; MULTISPECIES: class A beta-lactamase	4	5	3
936	WP_166446631.1	Xaa-Pro aminopeptidase	6	2
937	WP_139092270.1	flagellin	13	15	12
938	WP_034752471.1	MULTISPECIES: PaaI family thioesterase			8
939	WP_034754508.1;WP_071079285.1;WP_072454230.1;WP_128140508.1;WP_139090102.1	phospholipase D-like domain-containing protein			3
940	WP_034747417.1;WP_128142131.1	MULTISPECIES: short chain dehydrogenase; short chain dehydrogenase	5	1	6
941	STR27563.1;WP_034755167.1;WP_034778603.1;WP_070256711.1;WP_071076713.1;WP_072453231.1;WP_139089639.1;WP_151096276.1;WP_181878135.1;WP_205711293.1;WP_211550372.1	Cystathionine beta-lyase; MULTISPECIES: PLP-dependent aspartate aminotransferase family protein; PLP-dependent aspartate aminotransferase family protein	2	2	13
942	WP_139089424.1	hypothetical protein	20	10	14
943	WP_034754576.1;WP_128140488.1;WP_139090121.1;WP_166449614.1	dihydropyrimidinase			3
944	WP_128141707.1	VOC family protein	9		10
945	WP_034746980.1;WP_034779848.1;WP_139091169.1	MULTISPECIES: RNA polymerase sigma factor RpoD; RNA polymerase sigma factor RpoD	5	5	1
946	WP_128140451.1	TonB-dependent receptor	17	21	15
947	WP_128140037.1;WP_139090898.1	zinc-binding alcohol dehydrogenase family protein	3
948	WP_034757667.1	3D-(3,5/4)-trihydroxycyclohexane-1,2-dione acylhydrolase (decyclizing)			3
949	WP_034746669.1;WP_034780241.1;WP_071075532.1;WP_072455063.1;WP_092607830.1;WP_128141930.1;WP_139090760.1;WP_166446276.1;WP_176376490.1	glutamate-1-semialdehyde 2,1-aminomutase; MULTISPECIES: glutamate-1-semialdehyde 2,1-aminomutase	2		5
950	WP_034746459.1;WP_072455018.1;WP_128141882.1;WP_166446327.1	acetate/propionate family kinase	4		12
951	STR25684.1	Transcription termination factor Rho	3	7	3
952	WP_034778747.1	glucose-1-phosphate cytidylyltransferase			3
953	WP_071080096.1	MULTISPECIES: oxygen-independent coproporphyrinogen III oxidase	9	4	3
954	WP_071080076.1;WP_166446249.1	VOC family protein	7		15
955	STR25537.1;WP_034778721.1;WP_139248403.1;WP_147285216.1;WP_176376949.1;WP_176386325.1	dTDP-4-dehydrorhamnose 3,5-epimerase	5		18
956	WP_071079811.1;WP_166445962.1	indolepyruvate ferredoxin oxidoreductase family protein	5	3	2
957	WP_034784491.1;WP_070257275.1;WP_176374838.1;WP_176382073.1;WP_211551432.1	M28 family peptidase			3
958	KHA79982.1;OHV97357.1;WP_051991010.1;WP_052139952.1;WP_070255333.1;WP_072452887.1;WP_081344519.1;WP_128142575.1;WP_139089826.1;WP_166448067.1	serine peptidase; DegQ family serine endoprotease; MULTISPECIES: DegQ family serine endoprotease	18	4	9
959	WP_010396422.1;WP_034758914.1;WP_034786324.1;WP_071078641.1;WP_128140016.1	BON domain-containing protein; MULTISPECIES: BON domain-containing protein	12	9	13
960	WP_034756821.1;WP_034784662.1;WP_070253916.1;WP_071075144.1;WP_072457781.1;WP_128140521.1;WP_139092821.1;WP_176376663.1;WP_176385859.1;WP_211552223.1	TonB-dependent receptor	3
961	WP_071076196.1;WP_071077680.1	phage tail length tape measure family protein	10	8	6
962	WP_071075884.1	transaldolase	6		5
963	WP_034745557.1;WP_139090531.1;WP_166446568.1	DUF1993 domain-containing protein	5
964	WP_034783150.1;WP_070258156.1;WP_176376016.1;WP_176384708.1	type VI secretion system baseplate subunit TssK			3
965	STQ93990.1;WP_034753865.1;WP_034780920.1;WP_070257798.1;WP_071075008.1;WP_072457422.1;WP_139092021.1;WP_166448579.1;WP_176374378.1;WP_176381325.1;WP_211552185.1	Prolyl tripeptidyl peptidase precursor; S9 family peptidase; prolyl oligopeptidase family serine peptidase	8	1	17
966	WP_029496706.1	carbonate dehydratase	12	1
967	WP_029496362.1;WP_034752255.1;WP_034784151.1;WP_071077756.1;WP_128139567.1;WP_166449866.1;WP_211547623.1	polyprenyl diphosphate synthase; MULTISPECIES: polyprenyl diphosphate synthase	4		3
968	WP_034757348.1;WP_034782853.1;WP_070259049.1;WP_071077970.1;WP_072454645.1;WP_092610586.1;WP_128139730.1;WP_139092457.1;WP_166447757.1	sugar phosphate isomerase/epimerase; MULTISPECIES: sugar phosphate isomerase/epimerase	7	2	6
969	STQ93168.1;TNC76714.1;WP_034759052.1;WP_070255208.1;WP_071078686.1;WP_072456589.1;WP_128140865.1;WP_176375047.1;WP_176382513.1;WP_211546938.1;WP_223278899.1	Ribonuclease Z; MBL fold metallo-hydrolase; MULTISPECIES: ribonuclease Z; ribonuclease Z	3		4
970	SFY32798.1;STQ94053.1;WP_034753730.1;WP_034780999.1;WP_052140032.1;WP_070260724.1;WP_072457485.1;WP_081345944.1;WP_099390203.1;WP_128140925.1;WP_139092047.1;WP_166448631.1	iron complex outermembrane recepter protein; Colicin I receptor precursor; MULTISPECIES: TonB-dependent receptor; TonB-dependent receptor	5	2
971	WP_010401454.1;WP_034746376.1;WP_034780378.1;WP_070254574.1	phenylacetic acid degradation protein PaaY; MULTISPECIES: phenylacetic acid degradation protein PaaY	6		12
972	WP_034753534.1;WP_071079595.1;WP_166448959.1	MULTISPECIES: (2Fe-2S)-binding protein; (2Fe-2S)-binding protein	3		9
973	WP_034787427.1;WP_070254418.1;WP_176375595.1;WP_211549573.1	MULTISPECIES: TonB-dependent receptor; TonB-dependent receptor	4	2
974	WP_034786523.1;WP_035821678.1	MULTISPECIES: hypothetical protein	5
975	WP_010400936.1;WP_034747450.1;WP_034785135.1;WP_071075771.1	barstar family protein; MULTISPECIES: barstar family protein	8	10	6
976	WP_034785695.1;WP_070259131.1;WP_071078442.1;WP_176382910.1;WP_211547358.1	MULTISPECIES: carboxymuconolactone decarboxylase family protein; carboxymuconolactone decarboxylase family protein	2		5
977	WP_166449724.1	gamma carbonic anhydrase family protein			4
978	WP_211548262.1	3-hydroxyacyl-CoA dehydrogenase PaaC			6
979	KHA76179.1;QKY06201.1;WP_240317723.1	flagellar hook protein 2; flagellar filament capping protein FliD	10		1
980	WP_034782819.1;WP_070257922.1	VOC family protein	6		10
981	WP_034782705.1;WP_070257878.1;WP_099395566.1;WP_176381405.1;WP_211548707.1	molybdate ABC transporter substrate-binding protein; MULTISPECIES: molybdate ABC transporter substrate-binding protein	4	2	4
982	EZP38965.1;OEZ64241.1;OHV94439.1;QKY05840.1;SFY29305.1;STR18654.1;TNC72347.1;WP_034785666.1;WP_070346566.1;WP_072457202.1;WP_080698650.1;WP_081345460.1;WP_099396068.1;WP_223279142.1;WP_231958533.1;WP_235194265.1;WP_240317688.1;WP_240943689.1;WP_242428557.1;WP_244965378.1	putative membrane-bound transglycosylase; membrane-bound lytic murein transglycosylase A precursor; murein transglycosylase; murein transglycosylase A; membrane-bound lytic murein transglycosylase A; Membrane-bound lytic murein transglycosylase A precursor; MULTISPECIES: murein transglycosylase A; MltA domain-containing protein	10	4	1
983	WP_010399912.1;WP_034752077.1;WP_034789101.1;WP_035820761.1;WP_046685730.1;WP_071076255.1	succinate dehydrogenase flavoprotein subunit; MULTISPECIES: succinate dehydrogenase flavoprotein subunit	4	5	1
984	EZP38017.1;OEZ54575.1;SFY32207.1;WP_034753926.1;WP_034781023.1;WP_070346040.1;WP_071075126.1;WP_072457495.1;WP_128140599.1;WP_139092056.1;WP_166448628.1;WP_176376682.1;WP_176385901.1	hypothetical protein BW37_03425; hypothetical protein JANLI_37340; Uncharacterized conserved protein, DUF885 familyt; DUF885 domain-containing protein; MULTISPECIES: DUF885 domain-containing protein	4	5	4
985	WP_034754972.1;WP_072452981.1;WP_128142626.1	glycerol kinase GlpK	7	2	4
986	KHA75572.1;OFJ46694.1;OHV96880.1;WP_034758463.1;WP_034777939.1;WP_052140684.1;WP_070253869.1;WP_070345359.1;WP_071078294.1;WP_072454815.1;WP_080698777.1;WP_081344739.1;WP_081345412.1;WP_082261129.1;WP_128139664.1;WP_128139927.1;WP_139090993.1;WP_166449809.1;WP_211547106.1	porin; carbohydrate porin; MULTISPECIES: carbohydrate porin	7	7	4
987	WP_010395528.1;WP_071079077.1	MULTISPECIES: 50S ribosomal protein L19	9	6	8
988	WP_010395279.1;WP_034760148.1;WP_034782529.1;WP_071079176.1	transcription termination factor NusA; MULTISPECIES: transcription termination factor NusA	9	6	6
989	WP_034752699.1;WP_034783838.1;WP_166446104.1	MULTISPECIES: F0F1 ATP synthase subunit delta; F0F1 ATP synthase subunit delta	8	3	1
990	WP_010395051.1;WP_034754495.1;WP_034785613.1;WP_070260181.1;WP_071079291.1;WP_072454224.1;WP_128140512.1;WP_139090097.1;WP_166449586.1;WP_176381926.1;WP_211551619.1	xanthine dehydrogenase molybdopterin binding subunit	2	2	6
991	WP_010394395.1;WP_166445918.1	50S ribosomal protein L4	9	8	6
992	WP_034751000.1;WP_070259772.1;WP_072453740.1;WP_128139377.1;WP_139092799.1;WP_176375559.1;WP_176383577.1;WP_211549414.1	NAD(P)H-hydrate dehydratase; bifunctional ADP-dependent NAD(P)H-hydrate dehydratase/NAD(P)H-hydrate epimerase	5	5	14
993	OEZ56797.1;WP_010400890.1;WP_034747546.1;WP_034785196.1;WP_070256659.1;WP_071076042.1;WP_072455464.1;WP_128142159.1;WP_139092325.1;WP_166448897.1;WP_176376347.1	dihydroorotate dehydrogenase (quinone); quinone-dependent dihydroorotate dehydrogenase; MULTISPECIES: quinone-dependent dihydroorotate dehydrogenase	5	2	2
994	WP_166450005.1	glutathione S-transferase N-terminal domain-containing protein	8	3	5
995	TNC78382.1;WP_034788574.1;WP_070254202.1;WP_071076822.1;WP_072453331.1;WP_080698712.1;WP_152615397.1;WP_176384405.1;WP_181878087.1	hypothetical protein FHI69_03570; T6SS effector amidase Tae4 family protein; MULTISPECIES: T6SS effector amidase Tae4 family protein	5	7	7
996	WP_034749645.1;WP_034779239.1;WP_070346792.1;WP_071076476.1;WP_128142573.1;WP_166448062.1;WP_211550676.1	MULTISPECIES: ketoacyl-ACP synthase III; ketoacyl-ACP synthase III	3	3	5
997	WP_034748374.1;WP_070254401.1;WP_072453670.1;WP_128141544.1;WP_139088928.1;WP_166448686.1	PEP-CTERM system TPR-repeat protein PrsT	3	4	5
998	WP_139089770.1	glycerol kinase GlpK	7	2	4
999	KHA76069.1;OHV97800.1;SFX11720.1;WP_034750158.1;WP_050855951.1;WP_081367951.1;WP_176376203.1;WP_223278793.1;WP_225317379.1;WP_240317725.1;WP_240943696.1;WP_242428352.1;WP_244965273.1	hypothetical protein NC77_25705; hypothetical protein AKG95_07820; hypothetical protein SAMN03097694_0792; MULTISPECIES: hypothetical protein; hypothetical protein	10	3	31
1000	WP_034746968.1;WP_034779856.1;WP_070254317.1;WP_070346264.1;WP_071075630.1;WP_072455135.1;WP_128142014.1;WP_139091170.1;WP_166449658.1;WP_176376435.1;WP_176385480.1;WP_211548053.1	NAD(P)/FAD-dependent oxidoreductase; MULTISPECIES: NAD(P)/FAD-dependent oxidoreductase	7	1	5
1001	STR25619.1	Succinyl-CoA ligase [ADP-forming] subunit alpha	10	1	2
1002	WP_071079768.1	MULTISPECIES: 50S ribosomal protein L29	10	6	4
1003	WP_034746251.1;WP_034780502.1	MULTISPECIES: thioredoxin TrxA	15	3	3
1004	WP_034745988.1;WP_034788731.1;WP_071075293.1	carbonate dehydratase; MULTISPECIES: carbonate dehydratase	12	1	3
1005	WP_034756909.1;WP_034784001.1;WP_071078186.1;WP_128139837.1;WP_139091282.1;WP_166447910.1	ribonuclease R; MULTISPECIES: ribonuclease R	6	2	1
1006	WP_070258640.1	MULTISPECIES: dodecin family protein	2	2	20
1007	EZP39223.1;STR26691.1;WP_034789035.1;WP_070346499.1;WP_071076957.1;WP_128142407.1;WP_166449150.1	GTP-binding protein HflX; MULTISPECIES: GTPase HflX; GTPase HflX	6	5	2
1008	WP_010401562.1;WP_034752611.1;WP_034782633.1;WP_070257843.1;WP_071080056.1;WP_072456037.1;WP_139092079.1;WP_166446124.1	methionine synthase; MULTISPECIES: methionine synthase	15	8	9
1009	WP_043461187.1	hemin-degrading factor	10	6	3
1010	WP_034787155.1;WP_070253726.1	MULTISPECIES: flagellar hook protein FlgE	6	7	1
1011	EZP34887.1;KHA77536.1;OEZ56116.1;SFX64292.1;STQ93670.1;TNC77702.1;WP_080753567.1;WP_081345681.1;WP_081368158.1;WP_139144702.1;WP_181877936.1;WP_189396574.1;WP_240943914.1	hypothetical protein BW37_05433; outer envelope protein; hypothetical protein JANLI_30720; Nucleoside-specific outer membrane channel protein Tsx; Uncharacterised protein; MULTISPECIES: outer envelope protein	4	2	2
1012	EZP39117.1;WP_034752331.1;WP_240943827.1	Phosphatidylserine decarboxylase proenzyme; archaetidylserine decarboxylase	8	5	6
1013	WP_034786540.1;WP_070257981.1;WP_099388887.1;WP_166449304.1;WP_176385357.1;WP_211547910.1	DUF4198 domain-containing protein; MULTISPECIES: DUF4198 domain-containing protein	5	1	5
1014	WP_010400664.1;WP_034750766.1;WP_034783309.1;WP_070260403.1;WP_128142263.1	glutathione binding-like protein; glutathione S-transferase N-terminal domain-containing protein; MULTISPECIES: glutathione S-transferase N-terminal domain-containing protein	8	3	5
1015	WP_010399994.1;WP_034750448.1;WP_034785467.1;WP_071076131.1;WP_072452486.1;WP_128142339.1;WP_139091587.1;WP_166450068.1;WP_211552244.1	PhoH family protein; MULTISPECIES: PhoH family protein	4	1	3
1016	WP_034782108.1;WP_070253530.1;WP_070346533.1;WP_071078905.1;WP_072454470.1;WP_166447566.1;WP_176374926.1;WP_176382301.1;WP_211551201.1	acyl-CoA dehydrogenase family protein	1		4
1017	WP_034755182.1;WP_034778590.1;WP_070256719.1;WP_070281954.1;WP_071076717.1;WP_072453237.1;WP_128142770.1;WP_139089638.1;WP_166446780.1;WP_176384559.1	MULTISPECIES: carboxy terminal-processing peptidase; carboxy terminal-processing peptidase	2		3
1018	WP_034759659.1;WP_034781965.1;WP_070257547.1;WP_070282603.1;WP_166447635.1	SDR family oxidoreductase; MULTISPECIES: SDR family oxidoreductase	2		3
1019	WP_034758639.1;WP_071078500.1;WP_072454832.1;WP_176382652.1	histidinol-phosphate transaminase	2		6
1020	WP_010395389.1;WP_034759995.1;WP_071079116.1;WP_072454340.1;WP_128140385.1;WP_166450183.1	M28 family peptidase	2		3
1021	WP_034750745.1;WP_034783315.1;WP_070260395.1;WP_070346435.1;WP_071075929.1;WP_072455281.1;WP_128142267.1;WP_139091520.1;WP_166450013.1;WP_176376302.1;WP_176385209.1;WP_211546761.1	OsmC domain/YcaO domain-containing protein		1	5
1022	WP_034752845.1;WP_034783760.1;WP_071079951.1;WP_072455950.1;WP_128140770.1;WP_139091331.1;WP_166446068.1	molybdopterin-dependent oxidoreductase; MULTISPECIES: molybdopterin-dependent oxidoreductase	7		3
1023	WP_010394880.1	TerD family protein	4		9
1024	WP_034752258.1;WP_070347215.1;WP_071077758.1	MULTISPECIES: UMP kinase; UMP kinase		2	4
1025	WP_010394521.1;WP_034778315.1;WP_070259538.1;WP_176374543.1;WP_211551928.1	deoxyguanosinetriphosphate triphosphohydrolase; MULTISPECIES: deoxyguanosinetriphosphate triphosphohydrolase	2		3
1026	WP_010401872.1;WP_034745538.1;WP_034778925.1;WP_070302837.1;WP_071075183.1;WP_072457323.1;WP_166446575.1	arginine N-succinyltransferase; MULTISPECIES: arginine N-succinyltransferase		1	7
1027	WP_010397983.1;WP_034756122.1;WP_034784606.1;WP_070259489.1;WP_071077240.1;WP_128143177.1;WP_139089163.1;WP_176375684.1;WP_211549756.1	NADP-dependent oxidoreductase		1	6
1028	TNC79088.1;WP_034748193.1;WP_223278707.1	zinc-dependent alcohol dehydrogenase		2	8
1029	OEZ84191.1;WP_034787803.1;WP_128089352.1;WP_139092669.1;WP_240943851.1;WP_244965461.1	hypothetical protein JAB6_24720; MULTISPECIES: hypothetical protein; hypothetical protein		5	1
1030	KHA80744.1;QKY05990.1;QKY11628.1;WP_052139841.1;WP_211547524.1;WP_213086105.1;WP_213086542.1	hypothetical protein NC77_00550; hypothetical protein G3257_12890; hypothetical protein G8765_12875; ParB/Srx family N-terminal domain-containing protein		3	2
1031	WP_034751699.1;WP_128140194.1;WP_139090436.1	acyl-CoA dehydrogenase family protein	1		4
1032	WP_010393971.1;WP_071080119.1	phosphoheptose isomerase; MULTISPECIES: phosphoheptose isomerase	7		9
1033	WP_034750693.1;WP_034783335.1;WP_070260361.1;WP_071075947.1;WP_128142282.1;WP_139091532.1;WP_166449726.1;WP_176376289.1;WP_176385197.1	MULTISPECIES: PHP domain-containing protein; PHP domain-containing protein	5		3
1034	WP_034749937.1;WP_034779476.1;WP_070255579.1;WP_072452757.1;WP_128142497.1;WP_139089900.1;WP_166447963.1;WP_176384984.1	PhoX family phosphatase; MULTISPECIES: PhoX family phosphatase	3		2
1035	WP_034749819.1;WP_071076422.1;WP_205711405.1	succinyldiaminopimelate transaminase	1		7
1036	WP_034749607.1	pyridoxine 5'-phosphate synthase	2		3
1037	WP_034749142.1;WP_034784813.1;WP_046683428.1	MULTISPECIES: hypothetical protein; hypothetical protein	3	4
1038	WP_034747321.1;WP_034786535.1;WP_070257986.1;WP_072455553.1;WP_128142097.1;WP_139091073.1;WP_166449309.1;WP_176376374.1;WP_176385361.1;WP_211547920.1	TonB-dependent receptor	3	3
1039	WP_034755350.1;WP_034782971.1;WP_070256842.1;WP_070347121.1;WP_071077020.1;WP_072453293.1;WP_139089583.1;WP_166446845.1;WP_176375900.1;WP_176384460.1;WP_211550249.1	cystathionine beta-lyase	4		9
1040	WP_081368210.1;WP_128139780.1;WP_170846428.1;WP_176375272.1;WP_205711384.1;WP_213086103.1	MULTISPECIES: VOC family protein; VOC family protein	4		14
1041	EZP37425.1;STQ93860.1;WP_034754500.1;WP_034785607.1;WP_070260177.1;WP_070345767.1;WP_071079289.1;WP_072454226.1;WP_139090099.1;WP_166449588.1;WP_176381930.1	Guanine deaminase GuaD; Guanine deaminase; guanine deaminase	1		5
1042	WP_034746340.1;WP_034780420.1;WP_071075422.1;WP_072454979.1;WP_166446373.1;WP_176376545.1;WP_211548272.1	metalloprotease PmbA; MULTISPECIES: metalloprotease PmbA	3		2
1043	KHA79883.1;OFJ49367.1;QKY06250.1;WP_071075456.1;WP_072455012.1;WP_082260962.1;WP_128143230.1;WP_139090802.1;WP_170846361.1;WP_176376524.1;WP_200872974.1;WP_205711263.1	short-chain dehydrogenase; enoyl-[acyl-carrier-protein] reductase; enoyl-ACP reductase FabI; MULTISPECIES: enoyl-ACP reductase FabI	3		4
1044	WP_071075725.1	TonB-dependent receptor	3	3
1045	WP_034745466.1;WP_034778975.1;WP_071075159.1;WP_128141633.1;WP_166446594.1;WP_176376657.1	long-chain-fatty-acid--CoA ligase; MULTISPECIES: long-chain-fatty-acid--CoA ligase	4	2
1046	WP_034757122.1;WP_128139779.1;WP_139092381.1;WP_166447815.1	MULTISPECIES: TIGR01841 family phasin; TIGR01841 family phasin; phasin family protein	2		3
1047	WP_029496575.1;WP_034750546.1;WP_034783434.1;WP_070260648.1;WP_070281127.1;WP_071076095.1;WP_072452451.1;WP_099388746.1;WP_128142323.1;WP_176385168.1;WP_211546688.1	3-isopropylmalate dehydratase large subunit; MULTISPECIES: 3-isopropylmalate dehydratase large subunit	1		5
1048	STQ92150.1;WP_034751061.1;WP_034781416.1;WP_070256163.1;WP_070301878.1;WP_071077490.1;WP_139092812.1;WP_166448783.1;WP_176375552.1;WP_176383558.1	Threonine synthase; threonine synthase; MULTISPECIES: threonine synthase	2		5
1049	WP_010401522.1;WP_034746287.1;WP_034780456.1;WP_070254604.1;WP_071075404.1;WP_072454968.1;WP_128141828.1;WP_139090673.1;WP_166446391.1;WP_176376553.1;WP_176385668.1;WP_211548290.1	imidazolonepropionase	1		5
1050	WP_010401156.1;WP_034758711.1;WP_034786165.1;WP_070254958.1;WP_070345423.1;WP_071075632.1;WP_071078563.1;WP_072456555.1;WP_128139960.1;WP_139090965.1;WP_166447157.1;WP_176382629.1;WP_231958579.1	RNA polymerase sigma factor RpoD; MULTISPECIES: RNA polymerase sigma factor RpoD; RNA polymerase sigma factor RpoD, partial	4		1
1051	KHA77667.1;OEZ51063.1;WP_139144275.1;WP_152615253.1;WP_176381724.1	hypothetical protein NC77_16825; polymer-forming cytoskeletal; polymer-forming cytoskeletal protein	2	3
1052	WP_034783582.1;WP_051991348.1;WP_070258539.1	MULTISPECIES: SH3 domain-containing protein	4	2
1053	WP_034782403.1;WP_070260128.1;WP_176374774.1;WP_176381945.1	dihydropyrimidinase; MULTISPECIES: dihydropyrimidinase	2	3
1054	WP_010399120.1	PLP-dependent aspartate aminotransferase family protein	2	2	8
1055	WP_010397915.1;WP_034756036.1;WP_034784631.1;WP_071077212.1	DUF3334 family protein; MULTISPECIES: DUF3334 family protein	3	4	4
1056	OHV96879.1;WP_051991883.1;WP_166449810.1;WP_197678734.1;WP_217495205.1	hypothetical protein AKG95_16620; ParB/Srx family N-terminal domain-containing protein	2	3	2
1057	WP_034753350.1;WP_034778397.1;WP_070259597.1;WP_071079714.1;WP_072457766.1;WP_128141121.1;WP_139092207.1;WP_151092316.1;WP_166449067.1	DUF3683 domain-containing protein; MULTISPECIES: DUF3683 domain-containing protein	4	2	1
1058	EZP38420.1;OEZ53186.1;SFY14322.1;STQ94253.1;WP_034753569.1;WP_034783905.1;WP_035828486.1;WP_099389835.1;WP_128140754.1;WP_166446084.1	Glutathione peroxidase; hydroperoxy fatty acid reductase gpx1; glutathione peroxidase; Glutathione peroxidase homolog BsaA; MULTISPECIES: glutathione peroxidase	2	3	5
1059	WP_034753062.1;WP_034783555.1;WP_071079831.1;WP_072455803.1;WP_128141010.1;WP_139091411.1;WP_166445980.1;WP_211548940.1	porin family protein; MULTISPECIES: porin family protein; outer membrane beta-barrel protein	8	2	2
1060	WP_010394410.1	30S ribosomal protein S3	11	7	3
1061	WP_010394400.1	MULTISPECIES: 50S ribosomal protein L2	4	2	3
1062	WP_034751879.1;WP_034783962.1;WP_070280380.1;WP_072453201.1;WP_139089659.1;WP_166446757.1	MULTISPECIES: zinc finger-like domain-containing protein; zinc finger-like domain-containing protein; hypothetical protein	9	4	2
1063	WP_034753762.1	UbiX family flavin prenyltransferase	7	2	2
1064	WP_010395750.1;WP_034751770.1;WP_034782052.1;WP_071078946.1;WP_176382254.1	thiol:disulfide interchange protein DsbA/DsbL; MULTISPECIES: thiol:disulfide interchange protein DsbA/DsbL	3	4	6
1065	OHV94542.1;WP_034748832.1;WP_034784987.1;WP_070278127.1;WP_070345780.1;WP_072456940.1;WP_211551704.1	preprotein translocase subunit SecA; MULTISPECIES: preprotein translocase subunit SecA	5	5	1
1066	WP_010395969.1;WP_034751542.1;WP_034782201.1;WP_071079295.1;WP_128140146.1	CreA family protein; MULTISPECIES: CreA family protein	2	2	3
1067	WP_010393206.1;WP_034749335.1;WP_034784709.1;WP_070253845.1;WP_071079516.1;WP_166448149.1;WP_176381804.1	thiol:disulfide interchange protein DsbA/DsbL; MULTISPECIES: thiol:disulfide interchange protein DsbA/DsbL	11	3	2
1068	WP_166449218.1	polyamine ABC transporter substrate-binding protein	5	4	3
1069	WP_010396059.1;WP_071078781.1	argininosuccinate synthase; MULTISPECIES: argininosuccinate synthase	3	2	2
1070	WP_082261134.1	flagellar filament capping protein FliD	5	9	8
1071	STR26171.1;WP_080698441.1;WP_080753659.1;WP_081368291.1;WP_139174332.1;WP_166448929.1;WP_213086077.1;WP_223278926.1	Uncharacterized protein conserved in bacteria; DUF1311 domain-containing protein; lysozyme inhibitor LprI family protein	2	4	3
1072	WP_010396450.1;WP_034786304.1;WP_051992003.1;WP_070255063.1;WP_070304092.1;WP_071078630.1;WP_151093637.1	ABC transporter substrate-binding protein; MULTISPECIES: ABC transporter substrate-binding protein	2	4	2
1073	WP_072454648.1	acyl-CoA dehydrogenase family protein	3	1	5
1074	WP_071075637.1	BPSL0067 family protein	6	9	15
1075	KHA79871.1;KKO63393.1;OFJ50204.1;SFX94502.1;WP_010401359.1;WP_034746579.1;WP_071075504.1;WP_223278890.1;WP_240943460.1	myristoyl transferase; putative aliphatic sulfonates-binding protein precursor; NitT/TauT family transport system substrate-binding protein; ABC transporter substrate-binding protein; MULTISPECIES: ABC transporter substrate-binding protein	4	5	3
1076	WP_071075351.1;WP_071653644.1;WP_072454934.1;WP_080698396.1;WP_080753276.1;WP_082260957.1;WP_128141791.1;WP_139090640.1;WP_166446430.1;WP_176376574.1;WP_176385711.1;WP_211548350.1	pyridoxamine 5'-phosphate oxidase; MULTISPECIES: pyridoxamine 5'-phosphate oxidase	7	3	4
1077	WP_071075188.1	DUF1993 domain-containing protein	5	4	7
1078	WP_034757336.1;WP_034782861.1;WP_166447762.1;WP_176382958.1;WP_211547421.1	acyl-CoA dehydrogenase family protein; MULTISPECIES: acyl-CoA dehydrogenase family protein	3	1	5
1079	WP_029496062.1;WP_034749434.1;WP_128141223.1	accessory factor UbiK family protein; MULTISPECIES: accessory factor UbiK family protein	5	3	1
1080	WP_010401371.1;WP_034746557.1;WP_034780272.1;WP_070256003.1;WP_071075495.1;WP_072455038.1;WP_128141905.1;WP_139090742.1;WP_166446306.1;WP_176376507.1;WP_211548186.1	proline--tRNA ligase; MULTISPECIES: proline--tRNA ligase	3	1	3
1081	WP_010400938.1;WP_034747447.1;WP_034785134.1;WP_071075770.1;WP_128142141.1	glycine zipper 2TM domain-containing protein; MULTISPECIES: glycine zipper 2TM domain-containing protein	7	2	3
1082	SFX28982.1;STR27752.1;WP_034755517.1;WP_034784424.1;WP_070254225.1;WP_071076852.1;WP_072453353.1;WP_128142913.1;WP_166449514.1;WP_176375848.1;WP_176384367.1;WP_211550135.1	tellurite resistance protein TerA; General stress protein 16U; TerD family protein; tellurium resistance TerZ family protein	4	1	3
1083	KHA77575.1;QKY09582.1;WP_070254231.1;WP_071076859.1;WP_205412560.1;WP_213086070.1;WP_240943776.1	threonine aldolase; beta-eliminating lyase-related protein	3	1	9
1084	KHA77370.1;WP_034754182.1;WP_052140384.1;WP_070253697.1;WP_070346402.1;WP_072455434.1;WP_128142171.1;WP_139092313.1;WP_176385291.1;WP_211547811.1	peptidase M48; M48 family metallopeptidase	2		2
1085	WP_010399887.1;WP_034752044.1;WP_034789062.1;WP_070254073.1;WP_071076273.1;WP_072452601.1;WP_128142400.1;WP_139089968.1;WP_166449158.1;WP_176385102.1	23S rRNA (uracil(1939)-C(5))-methyltransferase RlmD; MULTISPECIES: 23S rRNA (uracil(1939)-C(5))-methyltransferase RlmD	2
1086	WP_010399823.1;WP_034750128.1;WP_034752193.1;WP_034777802.1;WP_034779595.1;WP_070255712.1;WP_071076318.1;WP_072452675.1;WP_128139552.1;WP_128142446.1;WP_139089931.1;WP_139091264.1;WP_166447891.1;WP_166449104.1;WP_176376193.1;WP_176385042.1	type VI secretion system contractile sheath large subunit; MULTISPECIES: type VI secretion system contractile sheath large subunit	2	5	2
1087	WP_034780269.1;WP_071075497.1;WP_166446304.1	MULTISPECIES: signal recognition particle protein; signal recognition particle protein	4	5	2
1088	WP_034780229.1;WP_070255925.1;WP_176376487.1;WP_176385564.1;WP_211548155.1	hypothetical protein	2		2
1089	WP_010399483.1;WP_034749612.1	GTPase Era; MULTISPECIES: GTPase Era	2	1	3
1090	WP_034778751.1;WP_176376616.1	MULTISPECIES: DUF4197 domain-containing protein; DUF4197 domain-containing protein	4	2	4
1091	WP_034778749.1;WP_176376615.1;WP_244965323.1	YjbH domain-containing protein	2
1092	WP_010398828.1	MULTISPECIES: CBS domain-containing protein	2		3
1093	KHA77095.1;OHV94606.1;STR18819.1;WP_128141314.1;WP_139091703.1;WP_139144247.1;WP_139174773.1;WP_139248471.1;WP_143450426.1;WP_152546407.1;WP_152615280.1;WP_166448226.1;WP_176374710.1;WP_211551760.1	hypothetical protein NC77_19435; hypothetical protein AKG95_24060; Uncharacterised protein; hypothetical protein; MULTISPECIES: hypothetical protein	1		5
1094	OHV98694.1;SFY03438.1;TNC73153.1;WP_034754018.1;WP_043462584.1;WP_070259357.1;WP_205711475.1;WP_223279096.1;WP_230522196.1	flagellar hook-basal body protein FliE; flagellar hook-basal body complex protein FliE; MULTISPECIES: flagellar hook-basal body complex protein FliE	8	3
1095	OHV98406.1;STR25942.1;TNC76350.1;WP_034746852.1;WP_034780033.1;WP_046686178.1;WP_070257455.1;WP_081344422.1;WP_128141980.1;WP_166449694.1;WP_217495249.1	hypothetical protein AKG95_03990; Transcriptional regulator YqjI; PadR family transcriptional regulator; MULTISPECIES: PadR family transcriptional regulator	4	2	3
1096	STR27753.1;WP_034755519.1	General stress protein 16U; VWA domain-containing protein	4	3	2
1097	OHV98216.1;WP_242428259.1	N-formimino-L-glutamate deiminase; formimidoylglutamate deiminase	2		5
1098	WP_034759191.1;WP_034786577.1;WP_128140083.1;WP_166446996.1	MULTISPECIES: tol-pal system protein YbgF; tol-pal system protein YbgF	3
1099	WP_010397665.1	MULTISPECIES: H-NS histone family protein	3
1100	WP_034759129.1;WP_034786595.1;WP_070345536.1	MULTISPECIES: transcription antitermination factor NusB; transcription antitermination factor NusB	2	3
1101	WP_034758966.1;WP_070255112.1;WP_072456423.1;WP_166447099.1;WP_176375069.1;WP_176382560.1;WP_211546978.1;WP_231958604.1	insulinase family protein; insulinase family protein, partial	2
1102	KHA76721.1;WP_034756014.1;WP_046682793.1;WP_070347239.1;WP_071077199.1	hypothetical protein NC77_22070; MULTISPECIES: hypothetical protein; hypothetical protein	7	1	12
1103	WP_166447406.1;WP_176383880.1	VOC family protein			2
1104	WP_034758835.1;WP_034786257.1;WP_070255015.1;WP_070345432.1;WP_071078611.1;WP_128139989.1;WP_176382592.1	MULTISPECIES: hydrolase; hydrolase	1		3
1105	WP_151094681.1	MULTISPECIES: archaetidylserine decarboxylase			5
1106	WP_034758387.1;WP_072454793.1;WP_128139900.1;WP_139092562.1;WP_166449268.1	MULTISPECIES: hypothetical protein; hypothetical protein	2	2
1107	WP_071653621.1;WP_080698580.1;WP_080753778.1;WP_166449160.1;WP_170840441.1;WP_175445116.1;WP_175560440.1	tetratricopeptide repeat protein; MULTISPECIES: tetratricopeptide repeat protein			2
1108	WP_071079720.1	enoyl-CoA hydratase/isomerase family protein			3
1109	WP_071078664.1;WP_139090897.1	glycerate kinase			2
1110	WP_071076148.1	hypothetical protein			2
1111	WP_071075462.1	acetate/propionate family kinase			3
1112	WP_010396869.1;WP_034784005.1;WP_051991822.1;WP_070260269.1;WP_071078183.1;WP_128139835.1;WP_176382794.1	YceH family protein; MULTISPECIES: YceH family protein	5	2	1
1113	WP_034783369.1;WP_070260346.1	aspartate aminotransferase family protein			9
1114	WP_034779352.1	MULTISPECIES: ribonuclease E activity regulator RraA			6
1115	WP_034755278.1;WP_034781069.1;WP_070256762.1;WP_070346717.1;WP_071076739.1;WP_072453267.1;WP_128142796.1;WP_139089615.1;WP_166446809.1;WP_176375928.1;WP_176384525.1	MULTISPECIES: acyl-CoA dehydrogenase family protein; acyl-CoA dehydrogenase family protein			2
1116	WP_034754489.1;WP_034785620.1;WP_071079294.1;WP_072454221.1	MULTISPECIES: hydroxyisourate hydrolase			3
1117	WP_010396393.1;WP_034758939.1	DUF883 family protein; MULTISPECIES: DUF883 family protein	11	3	2
1118	WP_034755063.1;WP_034778123.1;WP_070304181.1;WP_071078206.1	phosphate ABC transporter substrate-binding protein PstS; MULTISPECIES: phosphate ABC transporter substrate-binding protein PstS	2		5
1119	STR27917.1;WP_139089321.1	Periplasmic beta-glucosidase precursor; glycoside hydrolase family 3 C-terminal domain-containing protein			2
1120	STQ92691.1;WP_166447915.1;WP_181877925.1	S-formylglutathione hydrolase			3
1121	WP_010395654.1;WP_034759676.1;WP_034781930.1;WP_071079024.1	Crp/Fnr family transcriptional regulator; MULTISPECIES: Crp/Fnr family transcriptional regulator	4
1122	OHV96383.1;WP_139174623.1	sugar ABC transporter substrate-binding protein			3
1123	OHV96377.1;TNC72113.1;WP_034757674.1;WP_128139649.1;WP_223279158.1;WP_235194333.1;WP_242428481.1	methylmalonate-semialdehyde dehydrogenase; CoA-acylating methylmalonate-semialdehyde dehydrogenase			5
1124	WP_010395648.1;WP_034781925.1;WP_211551334.1	DJ-1/PfpI family protein; MULTISPECIES: DJ-1/PfpI family protein	1		8
1125	KAB0327511.1;OFJ49710.1;WP_082260986.1;WP_162835768.1;WP_167468694.1	MotA/TolQ/ExbB proton channel family protein; biopolymer transporter; MULTISPECIES: MotA/TolQ/ExbB proton channel family protein	2
1126	SFX40776.1;STR23701.1;TNC79076.1;WP_051990927.1;WP_070254374.1;WP_070347367.1;WP_071077426.1;WP_072454158.1;WP_128141620.1;WP_166448714.1;WP_211549499.1;WP_223278696.1	diaminopimelate decarboxylase; Diaminopimelate decarboxylase; pyridoxal-dependent decarboxylase, exosortase A system-associated		1	4
1127	ABK64086.1;STQ92591.1;WP_034757566.1;WP_034788894.1;WP_070258948.1;WP_071077906.1;WP_072454604.1;WP_128139676.1;WP_139092503.1;WP_176375339.1;WP_176383021.1;WP_205711556.1;WP_211547509.1	conserved hypothetical protein; Transthyretin-like family; carboxypeptidase-like regulatory domain-containing protein; carboxypeptidase regulatory-like domain-containing protein; hypothetical protein			4
1128	WP_034753304.1	MipA/OmpV family protein	2
1129	EZP38448.1;STQ94283.1;WP_080698608.1;WP_128140769.1	hypothetical protein BW37_02833; Uncharacterized protein conserved in bacteria; DUF924 domain-containing protein	3	2	4
1130	OFJ49892.1;WP_128089185.1	hypothetical protein BA896_014555; YDG domain-containing protein	8	7	10
1131	EZP35885.1;WP_034757422.1;WP_034786035.1;WP_070259008.1;WP_070279135.1;WP_071077946.1;WP_128139710.1;WP_166447737.1	Carbamoyl-phosphate synthase small chain; MULTISPECIES: glutamine-hydrolyzing carbamoyl-phosphate synthase small subunit; glutamine-hydrolyzing carbamoyl-phosphate synthase small subunit	3	1	2
1132	WP_034753111.1;WP_034783508.1;WP_071079803.1;WP_128141038.1	dihydroneopterin aldolase; MULTISPECIES: dihydroneopterin aldolase	1		7
1133	WP_034752921.1;WP_070258439.1;WP_071079908.1;WP_139091362.1;WP_166446035.1	MULTISPECIES: dihydroxy-acid dehydratase; dihydroxy-acid dehydratase	2		2
1134	WP_034752897.1;WP_034783717.1;WP_070258411.1;WP_070346021.1;WP_071079927.1;WP_072455924.1;WP_128140939.1;WP_139091347.1;WP_166446047.1	prolyl aminopeptidase; MULTISPECIES: prolyl aminopeptidase	1	1	4
1135	OFJ48248.1;QKY01964.1;SFX62778.1;STQ93748.1;WP_034760190.1;WP_034782499.1;WP_070260025.1;WP_071079190.1;WP_071653752.1;WP_072454291.1;WP_082261019.1;WP_139090167.1;WP_176381996.1;WP_240943781.1;WP_244965401.1	bifunctional glutamine synthetase adenylyltransferase/deadenyltransferase; bifunctional [glutamate--ammonia ligase]-adenylyl-L-tyrosine phosphorylase/[glutamate--ammonia-ligase] adenylyltransferase; glutamate-ammonia-ligase adenylyltransferase; Glutamate-ammonia-ligase adenylyltransferase	2	2	2
1136	WP_034779139.1;WP_070256585.1;WP_070346774.1;WP_092605887.1;WP_176384833.1;WP_211550602.1	MULTISPECIES: M1 family metallopeptidase; M1 family metallopeptidase		2
1137	WP_034752862.1;WP_034783746.1;WP_166446062.1;WP_211548836.1	MULTISPECIES: organic hydroperoxide resistance protein; organic hydroperoxide resistance protein	3		8
1138	WP_034756072.1	MULTISPECIES: peptidylprolyl isomerase		3
1139	WP_010394608.1;WP_034778407.1;WP_071079710.1	MULTISPECIES: bifunctional demethylmenaquinone methyltransferase/2-methoxy-6-polyprenyl-1,4-benzoquinol methylase UbiE; bifunctional demethylmenaquinone methyltransferase/2-methoxy-6-polyprenyl-1,4-benzoquinol methylase UbiE	9	8	4
1140	WP_034752596.1;WP_034782647.1;WP_070257850.1;WP_070303204.1;WP_071080062.1;WP_072456057.1;WP_166446133.1;WP_211548749.1	bifunctional nicotinamide-nucleotide adenylyltransferase/Nudix hydroxylase; MULTISPECIES: bifunctional nicotinamide-nucleotide adenylyltransferase/Nudix hydroxylase		2	3
1141	WP_034752466.1;WP_139092136.1	MULTISPECIES: BON domain-containing protein; BON domain-containing protein	6
1142	WP_034749615.1;WP_070255326.1	MULTISPECIES: ribonuclease III; ribonuclease III		2
1143	WP_034752412.1;WP_070345962.1;WP_071080140.1;WP_128140628.1;WP_139092156.1;WP_211548659.1	MULTISPECIES: N-acetylmuramoyl-L-alanine amidase; N-acetylmuramoyl-L-alanine amidase	2
1144	WP_034747333.1;WP_072455545.1;WP_128142102.1;WP_139091068.1	DUF4198 domain-containing protein		1	5
1145	WP_034752341.1;WP_034784211.1;WP_071077799.1;WP_072454024.1;WP_099393309.1;WP_128139599.1;WP_139092778.1;WP_211547576.1	alpha/beta hydrolase; MULTISPECIES: alpha/beta hydrolase	2
1146	WP_128140709.1	bifunctional nicotinamide-nucleotide adenylyltransferase/Nudix hydroxylase		2
1147	WP_010397942.1;WP_034756053.1;WP_034784626.1;WP_070259452.1;WP_070279699.1;WP_071077221.1;WP_128143159.1;WP_166447394.1;WP_176383894.1;WP_211549774.1	carboxylating nicotinate-nucleotide diphosphorylase; MULTISPECIES: carboxylating nicotinate-nucleotide diphosphorylase		1	3
1148	WP_176375847.1;WP_211550133.1;WP_240317667.1	VWA domain-containing protein; TerD family protein		2
1149	WP_010394393.1;WP_071079769.1	MULTISPECIES: 50S ribosomal protein L3	2		2
1150	KAB0327358.1;STR23271.1;WP_029496418.1;WP_034748092.1;WP_034788498.1;WP_070253486.1;WP_071077281.1;WP_072453572.1;WP_139089099.1;WP_166447496.1;WP_170846257.1	putative selenate ABC transporter substrate-binding protein; Phosphate-import protein phnD precursor; MULTISPECIES: putative selenate ABC transporter substrate-binding protein	2		2
1151	WP_034751916.1;WP_034783180.1;WP_070258095.1;WP_070346745.1;WP_071076664.1;WP_072453142.1;WP_128142696.1;WP_139089704.1;WP_166446729.1;WP_176376004.1;WP_176384678.1;WP_211550470.1	phenylalanine--tRNA ligase subunit beta	5	1	1
1152	EZP39416.1;WP_081368112.1;WP_128142701.1;WP_240943480.1	hypothetical protein BW37_02289; YXWGXW repeat-containing protein			3
1153	EZP36755.1;WP_152546525.1	GTP cyclohydrolase FolE2			4
1154	OEZ52145.1;OHV94013.1;WP_034778314.1;WP_081344941.1;WP_115057396.1;WP_166446223.1;WP_217495271.1	3-dehydroquinate synthase; MULTISPECIES: bifunctional shikimate kinase/3-dehydroquinate synthase AroKB; bifunctional shikimate kinase/3-dehydroquinate synthase AroKB		2
1155	KHA80205.1;WP_010399755.1;WP_051991041.1;WP_071076340.1	acetolactate synthase 3 catalytic subunit; MULTISPECIES: acetolactate synthase 3 catalytic subunit			7
1156	OFJ50190.1;OHV98817.1;TNC77182.1;WP_010401664.1;WP_175560520.1;WP_181878004.1;WP_205711267.1;WP_242428255.1	3-methyl-2-oxobutanoate hydroxymethyltransferase; MULTISPECIES: 3-methyl-2-oxobutanoate hydroxymethyltransferase	2	2	4
1157	OEZ46232.1;WP_034785483.1;WP_070282362.1;WP_071076143.1	tripartite tricarboxylate transporter family receptor; tripartite tricarboxylate transporter substrate-binding protein; MULTISPECIES: tripartite tricarboxylate transporter substrate-binding protein			2
1158	WP_219313819.1	FAD-dependent oxidoreductase	3	2	2
1159	WP_034750677.1;WP_070346447.1;WP_071075952.1;WP_128142287.1;WP_139091535.1	MULTISPECIES: outer membrane protein assembly factor BamC; outer membrane protein assembly factor BamC	2
1160	WP_010393586.1;WP_034752911.1;WP_034783703.1;WP_070258429.1;WP_072455912.1;WP_128140945.1;WP_176374467.1	c-type cytochrome; MULTISPECIES: c-type cytochrome	2
1161	WP_034750633.1;WP_034783389.1;WP_070260323.1;WP_071076073.1;WP_072455217.1;WP_128142298.1;WP_176385181.1;WP_211546721.1	MULTISPECIES: heme-binding beta-barrel domain-containing protein; heme-binding beta-barrel domain-containing protein	2		4
1162	WP_034754547.1;WP_034785578.1;WP_058050229.1;WP_092611952.1;WP_128140501.1;WP_139090108.1;WP_166449602.1	phosphopentomutase; MULTISPECIES: phosphopentomutase	8	1	1
1163	WP_034750022.1;WP_070255636.1;WP_071076348.1;WP_072452713.1;WP_092606134.1;WP_128142470.1;WP_176376180.1;WP_211550814.1	MULTISPECIES: outer membrane protein assembly factor BamE; outer membrane protein assembly factor BamE	2
1164	WP_166449513.1	VWA domain-containing protein	4	3	2
1165	WP_010393154.1;WP_034749404.1;WP_034784685.1;WP_070254356.1;WP_071079539.1;WP_166448131.1;WP_176381779.1	M48 family metallopeptidase; MULTISPECIES: M48 family metallopeptidase	3	4	3
1166	WP_010400405.1;WP_034750542.1;WP_034783435.1;WP_058049067.1;WP_070260650.1;WP_071076096.1;WP_072452453.1;WP_166450090.1	3-isopropylmalate dehydratase small subunit; MULTISPECIES: 3-isopropylmalate dehydratase small subunit			9
1167	WP_034749865.1;WP_034779411.1;WP_070255515.1;WP_071076410.1;WP_072452806.1;WP_128142521.1;WP_166448002.1	iron-containing alcohol dehydrogenase; MULTISPECIES: iron-containing alcohol dehydrogenase	2		3
1168	OEZ52460.1;WP_034787085.1;WP_070259341.1;WP_071075875.1;WP_092608528.1;WP_231958409.1	diguanylate cyclase DosC; MULTISPECIES: GGDEF domain-containing protein; GGDEF domain-containing protein	2
1169	EZP41364.1;WP_070254707.1;WP_071653654.1;WP_072457212.1;WP_080698381.1;WP_128143210.1;WP_166446626.1;WP_211548468.1	PAP2 superfamily protein; YjbH domain-containing protein	2
1170	WP_010394593.1;WP_034753341.1;WP_034778393.1;WP_070259595.1;WP_071079717.1;WP_072457768.1;WP_128141387.1;WP_139092209.1	NADPH-dependent 7-cyano-7-deazaguanine reductase QueF; MULTISPECIES: NADPH-dependent 7-cyano-7-deazaguanine reductase QueF			2
1171	WP_034750524.1;WP_034783445.1;WP_070260517.1;WP_070303557.1;WP_071076101.1;WP_128142326.1;WP_176376257.1;WP_176385164.1	tryptophan synthase subunit alpha; MULTISPECIES: tryptophan synthase subunit alpha			2
1172	WP_034749219.1;WP_034784765.1;WP_070253823.1;WP_071079488.1;WP_128141269.1;WP_139091740.1	MULTISPECIES: tyrosine--tRNA ligase; tyrosine--tRNA ligase			2
1173	WP_166446197.1;WP_176374412.1	BON domain-containing protein	5
1174	WP_034749160.1;WP_034753481.1;WP_034784313.1;WP_070253806.1;WP_070259906.1;WP_070345852.1;WP_071079470.1;WP_176374691.1;WP_211551796.1	MULTISPECIES: S-(hydroxymethyl)glutathione dehydrogenase/class III alcohol dehydrogenase; S-(hydroxymethyl)glutathione dehydrogenase/class III alcohol dehydrogenase	4	2	6
1175	WP_010396095.1;WP_034759286.1;WP_034785092.1;WP_070259723.1;WP_071078762.1;WP_072456299.1;WP_128140108.1;WP_139090847.1;WP_166446972.1;WP_176374961.1;WP_211549056.1	TerD family protein	6	1	9
1176	WP_034749141.1;WP_034784814.1;WP_070253800.1;WP_070305785.1;WP_071079463.1;WP_128141293.1;WP_139091720.1;WP_166448201.1;WP_176374697.1;WP_176381838.1;WP_211551788.1	DNA polymerase I; MULTISPECIES: DNA polymerase I	3		1
1177	WP_034754991.1;WP_034783088.1;WP_070256635.1;WP_071076604.1;WP_139089750.1;WP_166446677.1	MULTISPECIES: hypothetical protein; hypothetical protein	2	1	11
1178	WP_034748862.1;WP_034784976.1;WP_070258862.1;WP_070305663.1;WP_071079380.1;WP_166448267.1	peroxiredoxin; MULTISPECIES: peroxiredoxin	1		12
1179	WP_139091270.1	hypothetical protein	4		2
1180	WP_034753476.1;WP_034784319.1;WP_070259910.1;WP_070305451.1;WP_071079642.1;WP_128141177.1;WP_139092601.1	DUF3369 domain-containing protein; MULTISPECIES: DUF3369 domain-containing protein; response regulator			2
1181	WP_010396175.1;WP_034759133.1;WP_034786594.1;WP_070254010.1;WP_071078715.1;WP_128140071.1;WP_176382395.1	bifunctional 3,4-dihydroxy-2-butanone-4-phosphate synthase/GTP cyclohydrolase II; MULTISPECIES: bifunctional 3,4-dihydroxy-2-butanone-4-phosphate synthase/GTP cyclohydrolase II	6		3
1182	WP_139091254.1;WP_166447881.1	type VI secretion system tip protein VgrG, partial; type VI secretion system tip protein VgrG	3	3
1183	STR27644.1;WP_034755339.1;WP_034781139.1;WP_070347128.1;WP_071076763.1;WP_128142831.1	Competence lipoprotein ComL precursor; MULTISPECIES: outer membrane protein assembly factor BamD; outer membrane protein assembly factor BamD	3	3	1
1184	MCC7644889.1;WP_034745661.1;WP_081368388.1;WP_128141690.1;WP_240943451.1	peptidylprolyl isomerase; MULTISPECIES: peptidylprolyl isomerase	4	3	3
1185	WP_034754561.1;WP_034785571.1;WP_070260147.1;WP_071079268.1;WP_128140497.1	MULTISPECIES: VOC family protein; VOC family protein			3
1186	WP_128142406.1	MULTISPECIES: outer membrane protein assembly factor BamB	3
1187	WP_128142327.1	DUF47 family protein	6	3
1188	WP_034747247.1;WP_034786516.1;WP_070254504.1;WP_070346364.1;WP_071075705.1;WP_072455608.1;WP_128142072.1;WP_139091096.1;WP_166449337.1;WP_176376390.1;WP_176385389.1;WP_211547954.1	TIM barrel protein; sugar phosphate isomerase/epimerase	8		11
1189	WP_128141234.1;WP_139091775.1	carboxypeptidase-like regulatory domain-containing protein	4	2
1190	WP_034755500.1;WP_070347097.1;WP_072453342.1;WP_128142900.1;WP_139089521.1	DUF1800 domain-containing protein	6	3	2
1191	STR26428.1;WP_034750674.1;WP_034783359.1;WP_070346448.1;WP_071075953.1;WP_139091536.1	Cupin superfamily protein; MULTISPECIES: cupin domain-containing protein; cupin domain-containing protein	2	3	4
1192	WP_034755530.1;WP_072453359.1	beta-eliminating lyase-related protein	3	1	7
1193	WP_072457102.1	PQQ-dependent sugar dehydrogenase	10	9	14
1194	WP_034777897.1;WP_166449823.1;WP_176375355.1;WP_211547534.1	3D-(3,5/4)-trihydroxycyclohexane-1,2-dione acylhydrolase (decyclizing)			2
1195	WP_034746535.1;WP_034780280.1;WP_070256015.1;WP_071075488.1;WP_092607756.1;WP_139090739.1;WP_166446308.1;WP_176376510.1;WP_211548192.1	MULTISPECIES: iron-sulfur cluster repair protein YtfE; iron-sulfur cluster repair protein YtfE	4
1196	STR25846.1;WP_010401344.1;WP_034746600.1;WP_034780261.1;WP_071075512.1;WP_072455051.1;WP_128141915.1	Ribonucleoside-diphosphate reductase subunit beta; ribonucleotide-diphosphate reductase subunit beta; MULTISPECIES: ribonucleotide-diphosphate reductase subunit beta	3	2	1
1197	WP_034746368.1;WP_034780391.1;WP_070254579.1;WP_071075434.1;WP_072454987.1;WP_128143227.1;WP_139090799.1	MULTISPECIES: phenylacetate--CoA ligase; phenylacetate--CoA ligase	3	3	4
1198	ABK64059.1;KHA75653.1;WP_071653647.1;WP_080698394.1	putative glyoxalase; glyoxalase I; lactoylglutathione lyase; MULTISPECIES: lactoylglutathione lyase	4		2
1199	WP_071080118.1	BON domain-containing protein	8	3
1200	WP_034758299.1;WP_034778049.1;WP_070257747.1;WP_071078245.1;WP_072454782.1;WP_166449252.1;WP_211547176.1	MULTISPECIES: diaminopimelate decarboxylase; diaminopimelate decarboxylase			5
1201	STR25518.1;WP_181878000.1	Polysialic acid transport protein kpsD precursor; SLBB domain-containing protein	2
1202	WP_071078653.1	insulinase family protein	2
1203	WP_034756177.1;WP_034784585.1;WP_071077259.1;WP_072453556.1;WP_128143194.1;WP_139089131.1;WP_166447431.1;WP_176375675.1;WP_211549734.1	SRPBCC domain-containing protein; MULTISPECIES: SRPBCC domain-containing protein	2		5
1204	WP_034786265.1	MULTISPECIES: VOC family protein			6
1205	WP_034745977.1;WP_034788734.1;WP_166446471.1	MULTISPECIES: nucleotide exchange factor GrpE; nucleotide exchange factor GrpE	3
1206	WP_034756709.1;WP_034779171.1;WP_070254538.1;WP_071076521.1	MULTISPECIES: YceI family protein; YceI family protein	7		1
1207	WP_010396847.1;WP_034755102.1;WP_034778166.1;WP_070304192.1;WP_071078191.1;WP_128139842.1;WP_166449204.1	TIGR01841 family phasin; MULTISPECIES: TIGR01841 family phasin	5	2	1
1208	WP_071075962.1	PAAR domain-containing protein	3	4	5
1209	WP_029496682.1;WP_034746337.1;WP_034780423.1;WP_070254588.1;WP_166446374.1	DUF615 domain-containing protein; MULTISPECIES: DUF615 domain-containing protein	4		1
1210	EZP39687.1;KHA79027.1;OFJ50035.1;OHV94885.1;QKY02185.1;WP_070257580.1;WP_072454433.1;WP_080570588.1;WP_081344872.1;WP_081345702.1;WP_128140241.1;WP_176382243.1;WP_223278840.1;WP_235194223.1;WP_240317610.1;WP_240943558.1;WP_244965411.1	Membrane-bound lytic murein transglycosylase B; murein transglycosylase; lytic murein transglycosylase B	3	2	2
1211	WP_070345761.1;WP_071079275.1	phosphopentomutase	11	1	1
1212	WP_029496166.1;WP_034754523.1;WP_034785587.1;WP_071079281.1;WP_139090105.1	BMP family ABC transporter substrate-binding protein; MULTISPECIES: BMP family ABC transporter substrate-binding protein	4	1	5
1213	KHA79283.1;OHV96836.1;PHV24399.1;WP_058049767.1;WP_128140797.1;WP_166448408.1;WP_197678724.1;WP_200873015.1;WP_205412530.1;WP_211549269.1;WP_217653636.1;WP_230516491.1	glycosyl hydrolase family 109; gfo/Idh/MocA family oxidoreductase; MULTISPECIES: Gfo/Idh/MocA family oxidoreductase; Gfo/Idh/MocA family oxidoreductase	2
1214	WP_070260356.1	MULTISPECIES: outer membrane protein assembly factor BamC	2
1215	WP_070260019.1;WP_115057469.1;WP_115057568.1;WP_231958361.1	type VI secretion system tip protein VgrG, partial; type VI secretion system tip protein VgrG	5	4
1216	WP_029496119.1;WP_071079796.1	MULTISPECIES: 50S ribosomal protein L10	6	11	7
1217	WP_034757385.1;WP_034787944.1;WP_070259030.1;WP_071077958.1;WP_128140827.1;WP_139092521.1;WP_176376802.1;WP_176386112.1	MULTISPECIES: Ppx/GppA family phosphatase; Ppx/GppA family phosphatase, partial; Ppx/GppA family phosphatase	2	3	2
1218	WP_010402130.1;WP_034753828.1;WP_034780945.1	ATP phosphoribosyltransferase; MULTISPECIES: ATP phosphoribosyltransferase	3	1	4
1219	WP_070258644.1;WP_231958479.1	hypothetical protein	2		2
1220	WP_010402061.1;WP_034754435.1;WP_071075042.1	recombination-associated protein RdgC; MULTISPECIES: recombination-associated protein RdgC	2
1221	STQ92976.1;WP_139090994.1	Maltose-binding periplasmic proteins/domains; sugar ABC transporter substrate-binding protein	1	2	6
1222	WP_070255383.1	MULTISPECIES: PEP-CTERM sorting domain-containing protein	5	7	6
1223	KHA78333.1;WP_052140204.1;WP_070260365.1;WP_070281206.1;WP_176376291.1	Hsp33 chaperonin; Hsp33 family molecular chaperone HslO; MULTISPECIES: Hsp33 family molecular chaperone HslO	3	1
1224	WP_128139885.1;WP_139092552.1	diaminopimelate decarboxylase			5
1225	EZP36889.1;STR28044.1;WP_034755986.1;WP_034785926.1;WP_071077185.1;WP_115057507.1;WP_139089232.1;WP_139248249.1;WP_176375710.1;WP_176383951.1;WP_181878139.1;WP_205711354.1	Zn-dependent peptidase; protease3; insulinase family protein	1		3
1226	WP_051991848.1;WP_139092373.1	META domain-containing protein	3	2	5
1227	WP_051991521.1;WP_071075062.1;WP_166448535.1	MULTISPECIES: porin; porin	3	1
1228	WP_051991489.1;WP_070303624.1;WP_071075852.1;WP_128142205.1	MULTISPECIES: flagellar hook-associated protein FlgK; flagellar hook-associated protein FlgK	7	3
1229	SFY16893.1;WP_034752417.1;WP_034782804.1;WP_052140152.1;WP_072456199.1;WP_128140630.1;WP_176385905.1;WP_181877942.1;WP_205711243.1;WP_244965345.1	Uncharacterized lipoprotein YddW, UPF0748 family; family 10 glycosylhydrolase	4	3	1
1230	SFY12341.1;WP_034752953.1;WP_071079886.1;WP_081368312.1;WP_240943362.1	Predicted dehydrogenase; Gfo/Idh/MocA family oxidoreductase	2		4
1231	SFY04537.1;WP_175560533.1;WP_181878028.1	biopolymer transport protein ExbB; MotA/TolQ/ExbB proton channel family protein; MULTISPECIES: MotA/TolQ/ExbB proton channel family protein	4
1232	WP_166448218.1	pyrroline-5-carboxylate reductase			4
1233	KHA78185.1;WP_034752644.1;WP_070257836.1;WP_070303219.1;WP_071080026.1;WP_072456025.1;WP_166446115.1;WP_211548784.1;WP_223279074.1;WP_240317651.1	chemotaxis protein; methyl-accepting chemotaxis protein	2
1234	WP_034786569.1;WP_070256701.1;WP_176385331.1	short chain dehydrogenase	4	1	7
1235	WP_010400870.1;WP_034754180.1;WP_034785229.1;WP_166448882.1	dUTP diphosphatase; MULTISPECIES: dUTP diphosphatase	2		4
1236	WP_010400765.1;WP_071075860.1	flagellar motor switch protein FliM; MULTISPECIES: flagellar motor switch protein FliM	3	1
1237	WP_034784529.1	hypothetical protein	2
1238	QKY11452.1;WP_034778524.1;WP_070259609.1;WP_176381632.1	tetratricopeptide repeat protein; MULTISPECIES: tetratricopeptide repeat protein	2
1239	WP_034784144.1;WP_139092751.1	MULTISPECIES: outer membrane protein assembly factor BamA; outer membrane protein assembly factor BamA	3
1240	WP_034783970.1	hypothetical protein	15	11	9
1241	WP_034783752.1;WP_080753471.1	FKBP-type peptidyl-prolyl cis-trans isomerase	10	11	3
1242	WP_034783465.1;WP_176385213.1	pantetheine-phosphate adenylyltransferase	2
1243	EZP34758.1;OEZ55295.1;SFX66466.1;STQ93539.1;WP_034760300.1;WP_034782261.1;WP_070257592.1;WP_072454541.1;WP_128140888.1;WP_166447726.1	Theronine dehydrogenase-like Zn-dependent dehydrogenase; putative L-galactonate oxidoreductase; hypothetical protein SAMN03097694_2849; L-threonine 3-dehydrogenase; MULTISPECIES: zinc-binding alcohol dehydrogenase family protein; zinc-binding alcohol dehydrogenase family protein	2		3
1244	WP_010399983.1;WP_034785472.1;WP_070260552.1;WP_071076136.1;WP_166450064.1;WP_176385144.1	DegT/DnrJ/EryC1/StrS aminotransferase family protein; MULTISPECIES: DegT/DnrJ/EryC1/StrS aminotransferase family protein	2		4
1245	WP_034783201.1;WP_128142706.1;WP_166446739.1;WP_176375997.1	TonB-dependent receptor, partial; TonB-dependent receptor	2
1246	QKY06198.1;WP_034787046.1;WP_139092256.1;WP_176386290.1;WP_211552336.1;WP_244965292.1	type VI secretion system tip protein VgrG; type VI secretion system Vgr family protein, partial	5	4
1247	WP_034782458.1	MULTISPECIES: ferredoxin family protein	4
1248	WP_034780875.1;WP_071075036.1;WP_211552173.1	MULTISPECIES: DUF3597 domain-containing protein; DUF3597 domain-containing protein; DUF3597 family protein	5	3	1
1249	WP_034759936.1;WP_034781744.1;WP_070257482.1;WP_070345678.1;WP_071079096.1;WP_099395258.1;WP_166447702.1;WP_176382092.1	glutamine--tRNA ligase/YqeY domain fusion protein; MULTISPECIES: glutamine--tRNA ligase/YqeY domain fusion protein	2	2	1
1250	WP_010398490.1;WP_034751403.1;WP_034781438.1;WP_072453752.1	XRE family transcriptional regulator; MULTISPECIES: XRE family transcriptional regulator	10	7	5
1251	OHV98339.1;QKY05316.1;WP_034746637.1;WP_034780249.1;WP_070255946.1;WP_071653670.1;WP_072455057.1;WP_080698410.1;WP_081344415.1;WP_128141925.1;WP_176385577.1;WP_240943458.1;WP_244965493.1	UDP-N-acetylmuramate:L-alanyl-gamma-D-glutamyl-meso-diaminopimelate ligase	3	2	5
1252	OHV97961.1;WP_115057559.1	tryptophan synthase subunit alpha; tryptophan synthase subunit beta	2	3	5
1253	WP_010397421.1;WP_034787839.1;WP_070253631.1;WP_071077841.1;WP_072454564.1;WP_128139628.1;WP_139092665.1;WP_166449922.1;WP_176383090.1	flagellar basal body rod modification protein; MULTISPECIES: flagellar basal body rod modification protein	4	3	2
1254	WP_034757589.1;WP_070279174.1;WP_070304391.1;WP_166449801.1	DUF1090 domain-containing protein; MULTISPECIES: DUF1090 family protein; DUF1090 family protein	4	1	2
1255	WP_010396472.1;WP_034758850.1;WP_034786262.1;WP_071078616.1;WP_128139990.1	DEAD/DEAH box helicase; MULTISPECIES: DEAD/DEAH box helicase	4	3	1
1256	WP_010396148.1;WP_034786579.1;WP_051992036.1;WP_070300900.1;WP_176374976.1;WP_176382382.1	tol-pal system-associated acyl-CoA thioesterase; MULTISPECIES: tol-pal system-associated acyl-CoA thioesterase	5	3	1
1257	WP_010395640.1;WP_034781912.1;WP_070257533.1;WP_071079031.1;WP_176374872.1;WP_211551336.1	cysteine hydrolase	2	1	3
1258	OFJ50163.1;WP_034753756.1;WP_043463032.1	hypothetical protein BA896_008775; MULTISPECIES: hypothetical protein; hypothetical protein	3	4	1
1259	WP_010395384.1;WP_034760013.1;WP_034784493.1;WP_070257271.1;WP_070282442.1;WP_072454338.1;WP_128140387.1;WP_166450182.1;WP_176374837.1;WP_211551434.1	BMP family ABC transporter substrate-binding protein; MULTISPECIES: BMP family ABC transporter substrate-binding protein	2	1	3
1260	WP_034753087.1;WP_034783529.1;WP_070304532.1;WP_071079815.1;WP_166445966.1	glutathione S-transferase family protein; MULTISPECIES: glutathione S-transferase family protein	2	4	2
1261	WP_010394242.1	glutathione S-transferase family protein	2	4	2
1262	ATD63519.1;EZP41230.1;OEZ59777.1;WP_034778984.1;WP_070254901.1;WP_099389256.1;WP_139090509.1;WP_166446600.1	acyloxyacyl hydrolase; Lipid A deacylase; lipid A deacylase PagL precursor; MULTISPECIES: acyloxyacyl hydrolase	5	4	1
1263	WP_010394080.1;WP_034752983.1;WP_034783630.1;WP_070258512.1;WP_071079867.1;WP_128140991.1;WP_166445999.1	AAA family ATPase; MULTISPECIES: AAA family ATPase	5	2	5
1264	EZP41915.1;OHV98499.1;STR26041.1;WP_034747132.1;WP_070346318.1;WP_128143252.1;WP_139091128.1;WP_240943737.1;WP_242428282.1	Phosphodiesterase PhoD; phosphodiesterase; Alkaline phosphatase D precursor; alkaline phosphatase D family protein	5	2	1
1265	WP_211547219.1	SMI1/KNR4 family protein	4	4	2
1266	WP_034750657.1;WP_128142293.1;WP_139091539.1	aspartate aminotransferase family protein	2	1	5
1267	OEZ56031.1;WP_034760142.1;WP_034782531.1;WP_070257118.1	ribosome-binding factor A; MULTISPECIES: 30S ribosome-binding factor RbfA; 30S ribosome-binding factor RbfA	4	1	2
1268	WP_170840508.1	DUF3274 domain-containing protein	6	6	5
1269	OEZ56027.1;WP_034760151.1;WP_034782525.1;WP_070257114.1;WP_070345721.1;WP_071079177.1;WP_072454301.1;WP_115057422.1;WP_128140437.1;WP_139090177.1;WP_166449562.1;WP_176374809.1;WP_176382006.1;WP_211551508.1	ribosomal large subunit pseudouridine synthase B; pseudouridine synthase; rRNA pseudouridine synthase; rRNA pseudouridine synthase, partial	2	2	1
1270	WP_034749986.1;WP_034779512.1;WP_070255612.1;WP_070346839.1;WP_071076362.1;WP_072452731.1;WP_128142479.1;WP_139089908.1;WP_166447950.1;WP_176376173.1;WP_176385002.1	NADH-quinone oxidoreductase subunit NuoG; MULTISPECIES: NADH-quinone oxidoreductase subunit NuoG	2	1	2
1271	WP_166447868.1	type VI secretion system tip protein VgrG	2	4	1
1272	WP_034754871.1;WP_034788049.1;WP_070256530.1;WP_128139540.1;WP_139091258.1;WP_166447885.1	MULTISPECIES: type VI secretion system-associated protein TagF; type VI secretion system-associated protein TagF	1	7	4
1273	KHA80610.1;OFJ46592.1;OHV96385.1;STQ92558.1;WP_080698778.1;WP_080753173.1;WP_081344738.1;WP_081345411.1;WP_081368195.1;WP_082261130.1;WP_139092706.1;WP_166449829.1;WP_166450097.1;WP_176376810.1;WP_176386127.1	myo-inositol 2-dehydrogenase; inositol 2-dehydrogenase; Inositol 2-dehydrogenase; MULTISPECIES: inositol 2-dehydrogenase	1	2	9
1274	WP_128139502.1;WP_139091914.1;WP_166448364.1;WP_176383430.1	glutathione transferase GstA	1	3	6
1275	EZP37443.1;OEZ48877.1;SFX60485.1;STQ93842.1;WP_034754552.1;WP_034785576.1;WP_070345759.1;WP_071079273.1;WP_072454235.1;WP_128140912.1;WP_139090471.1;WP_166449646.1;WP_176385987.1	Aldehyde dehydrogenase family protein; putative aldehyde dehydrogenase AldA; aldehyde dehydrogenase (NAD+); Putative aldehyde dehydrogenase AldA; aldehyde dehydrogenase family protein	3	3	1
1276	WP_072455235.1	aspartate aminotransferase family protein	2	1	4
1277	WP_072454399.1;WP_128140313.1;WP_139090299.1	cysteine hydrolase	2	1	3
1278	STR25599.1;WP_010401667.1;WP_034746042.1;WP_034788689.1;WP_070254664.1;WP_071075313.1;WP_128141769.1;WP_139090617.1;WP_176376587.1	Poly(A) polymerase precursor; polynucleotide adenylyltransferase PcnB; MULTISPECIES: polynucleotide adenylyltransferase PcnB	1	2	2
1279	WP_010396806.1;WP_034755059.1;WP_034778118.1;WP_071078208.1	phosphohistidine phosphatase SixA; MULTISPECIES: phosphohistidine phosphatase SixA	1	1	3
1280	WP_034745702.1;WP_034778800.1;WP_070346103.1;WP_071075241.1;WP_176376625.1;WP_211548482.1	MULTISPECIES: 3-hydroxyisobutyrate dehydrogenase; 3-hydroxyisobutyrate dehydrogenase	2	3	13
1281	WP_010396887.1;WP_034756948.1;WP_034784045.1;WP_070259255.1;WP_071078173.1;WP_072454736.1;WP_128139828.1;WP_139091273.1;WP_166447899.1;WP_176382806.1;WP_211547247.1	cysteine--tRNA ligase; MULTISPECIES: cysteine--tRNA ligase	2	2	1
1282	STQ93783.1;WP_034760283.1;WP_034782461.1;WP_070260062.1;WP_071079213.1;WP_072454277.1;WP_139090147.1;WP_166449645.1;WP_211551548.1	Uncharacterised protein; hypothetical protein; MULTISPECIES: hypothetical protein	2	3	7
1283	STQ93287.1;WP_010396030.1;WP_034759421.1;WP_034785040.1;WP_046682270.1;WP_071078790.1;WP_166446947.1;WP_176382335.1	dihydroorotate dehydrogenase 1B; nitronate monooxygenase; MULTISPECIES: nitronate monooxygenase	3	2	2
1284	WP_010401871.1;WP_034745541.1;WP_034778923.1;WP_072457321.1;WP_099395063.1;WP_128141652.1;WP_166446574.1;WP_176376648.1	arginine N-succinyltransferase; MULTISPECIES: arginine N-succinyltransferase	2	1	2
1285	WP_035823538.1;WP_071079968.1;WP_166446076.1	MULTISPECIES: nitronate monooxygenase family protein; nitronate monooxygenase family protein	3	3	1
1286	EZP36688.1;OEZ58031.1;SFX29357.1;STR27770.1;WP_029496463.1;WP_034784475.1;WP_070280806.1;WP_071077033.1;WP_072454110.1;WP_099377573.1;WP_139090034.1;WP_166449532.1	Tryptophan repressor binding protein; NAD(P)H dehydrogenase (quinone); Trp repressor-binding protein; NAD(P)H:quinone oxidoreductase; MULTISPECIES: NAD(P)H:quinone oxidoreductase	2	1	4
1287	WP_010399878.1;WP_034752033.1;WP_034789045.1;WP_046685712.1;WP_070301527.1;WP_071076278.1;WP_166449153.1	flavodoxin-dependent (E)-4-hydroxy-3-methylbut-2-enyl-diphosphate synthase; MULTISPECIES: flavodoxin-dependent (E)-4-hydroxy-3-methylbut-2-enyl-diphosphate synthase	1		4
1288	KHA77328.1;TNC75400.1;WP_051991006.1;WP_052140391.1;WP_070253859.1;WP_080698501.1;WP_080753583.1;WP_081345433.1;WP_128141258.1;WP_223279006.1;WP_240943613.1	alkaline phosphatase; MULTISPECIES: alkaline phosphatase	1		3
1289	KHA77097.1;OHV94604.1;WP_051990982.1;WP_052140367.1;WP_072456850.1;WP_081344911.1;WP_081345820.1;WP_083293046.1;WP_139091701.1;WP_166448229.1;WP_176381861.1;WP_211551756.1	hypothetical protein NC77_19450; hypothetical protein AKG95_24045; GYF domain-containing protein; MULTISPECIES: GYF domain-containing protein	2	1
1290	WP_010398878.1;WP_034755498.1;WP_034784415.1;WP_070254212.1;WP_070280758.1;WP_071076837.1;WP_072453341.1;WP_128142899.1;WP_139089522.1;WP_166446911.1;WP_176384391.1;WP_211550160.1	DUF1501 domain-containing protein; MULTISPECIES: DUF1501 domain-containing protein; DUF1501 domain-containing protein, partial	2		1
1291	WP_034759759.1;WP_034781879.1;WP_070257522.1;WP_071079043.1;WP_072454388.1;WP_128140325.1;WP_139090287.1;WP_166447662.1;WP_176374867.1;WP_176382140.1;WP_211551351.1	S9 family peptidase; alpha/beta fold hydrolase	2	1
1292	WP_034759704.1;WP_034781917.1;WP_046685285.1;WP_070303660.1;WP_070345621.1;WP_071079030.1;WP_166447653.1	MULTISPECIES: nicotinate phosphoribosyltransferase; nicotinate phosphoribosyltransferase	2		1
1293	WP_034759639.1;WP_034781982.1;WP_070221783.1;WP_070257558.1;WP_070282617.1;WP_139090338.1	MULTISPECIES: hypothetical protein; hypothetical protein	1		3
1294	KHA76748.1;WP_051991733.1;WP_071077180.1;WP_072453510.1;WP_128143133.1;WP_166447366.1;WP_176383955.1	chemotaxis protein CheY; MULTISPECIES: response regulator; response regulator	1	2
1295	OHV96837.1;STQ92249.1;WP_034751271.1;WP_034781633.1;WP_070256561.1;WP_070347144.1;WP_081344697.1;WP_081368058.1;WP_099387596.1;WP_139091867.1;WP_166448405.1;WP_176383492.1;WP_211549267.1	TonB-dependent receptor; Colicin I receptor precursor; MULTISPECIES: TonB-dependent receptor	1	3
1296	EZP36348.1;OFJ47346.1;WP_080570662.1;WP_080753234.1;WP_139089817.1;WP_139144543.1;WP_139174387.1;WP_139248207.1;WP_147285220.1;WP_152546539.1;WP_166448076.1;WP_176384888.1	Formate dehydrogenase O alpha subunit; sulfate ABC transporter substrate-binding protein; formate dehydrogenase-N subunit alpha; MULTISPECIES: formate dehydrogenase-N subunit alpha	1		2
1297	WP_034755566.1;WP_071076874.1;WP_072453373.1;WP_128142937.1;WP_139089486.1;WP_166449492.1	isovaleryl-CoA dehydrogenase	2		3
1298	WP_034755335.1;WP_034781133.1;WP_070256826.1;WP_070347152.1;WP_071076760.1;WP_072453288.1;WP_176384480.1;WP_211550257.1	pyridoxal phosphate-dependent aminotransferase	1		5
1299	WP_071078661.1	DUF1501 domain-containing protein		1	3
1300	WP_010395081.1;WP_034754695.1;WP_034785574.1;WP_071079271.1;WP_092798106.1;WP_166449605.1	cytidine deaminase; MULTISPECIES: cytidine deaminase	1		4
1301	WP_034757790.1	MULTISPECIES: flagellar basal body rod modification protein		3	2
1302	WP_010394792.1;WP_034749092.1;WP_034784827.1;WP_099665482.1;WP_100428943.1;WP_128141299.1;WP_166448211.1	cob(I)yrinic acid a,c-diamide adenosyltransferase; MULTISPECIES: cob(I)yrinic acid a,c-diamide adenosyltransferase	3	1
1303	WP_034755097.1;WP_070304190.1;WP_071078193.1;WP_128139844.1;WP_139091285.1;WP_166449206.1;WP_176382784.1	SMI1/KNR4 family protein; MULTISPECIES: SMI1/KNR4 family protein		2	1
1304	WP_034753542.1;WP_034785633.1;WP_070254123.1;WP_070305532.1;WP_071079587.1;WP_092608763.1;WP_128141219.1;WP_166448954.1	anthranilate synthase component I; MULTISPECIES: anthranilate synthase component I		2	1
1305	WP_034752995.1;WP_052140223.1;WP_070258518.1;WP_071079862.1;WP_072455836.1;WP_128140995.1;WP_139091400.1;WP_176374493.1;WP_176381550.1;WP_211548916.1	MULTISPECIES: PEP-CTERM sorting domain-containing protein; PEP-CTERM sorting domain-containing protein	1	3
1306	WP_034750427.1;WP_034785477.1;WP_070346475.1;WP_071076139.1	MULTISPECIES: pyridoxal phosphate-dependent aminotransferase; pyridoxal phosphate-dependent aminotransferase		1	2
1307	WP_034746728.1;WP_034780201.1;WP_070255903.1;WP_070346238.1;WP_071075549.1;WP_128141947.1;WP_139090774.1;WP_166446259.1	MULTISPECIES: phosphomannomutase/phosphoglucomutase; phosphomannomutase/phosphoglucomutase		1	2
1308	WP_128140513.1	xanthine dehydrogenase small subunit		1	2
1309	WP_010396511.1;WP_034758773.1;WP_034786202.1;WP_070254979.1;WP_071078583.1;WP_139090956.1;WP_166447148.1;WP_176375089.1;WP_176382613.1	hypothetical protein; MULTISPECIES: hypothetical protein		2	1
1310	WP_010395793.1;WP_034751729.1;WP_034782090.1	adenylate kinase; MULTISPECIES: adenylate kinase		1	2
1311	OHV99058.1;TNC74476.1;WP_034753892.1;WP_034780889.1;WP_070257809.1;WP_128140586.1;WP_223279043.1;WP_235194270.1;WP_240943649.1;WP_242428236.1	LacI family transcriptional regulator; sugar ABC transporter substrate-binding protein; MULTISPECIES: sugar ABC transporter substrate-binding protein		2	1
1312	OFJ50144.1;WP_071080138.1;WP_080570566.1	hypothetical protein BA896_007725; family 10 glycosylhydrolase		3	1
1313	EZP38296.1;KHA78679.1;OFJ48849.1;WP_010393907.1;WP_034752528.1;WP_052140146.1;WP_071080203.1;WP_128140927.1;WP_139092163.1;WP_139248457.1;WP_166446253.1;WP_211548983.1	Transcriptional regulator ModE; ModE family transcriptional regulator; molybdenum-dependent transcriptional regulator; TOBE domain-containing protein; MULTISPECIES: TOBE domain-containing protein	4		5
1314	OEZ58630.1;SFX85755.1;STQ93020.1;WP_034786157.1;WP_071078512.1;WP_128139953.1;WP_139090971.1;WP_166447165.1;WP_176375101.1	glutamine-dependent NAD(+) synthetase; NAD+ synthase (glutamine-hydrolysing); Glutamine-dependent NAD(+) synthetase; MULTISPECIES: NAD+ synthase; NAD+ synthase		1	2
1315	KHA76548.1;WP_034758859.1;WP_034786269.1;WP_071078619.1;WP_071653659.1;WP_072456454.1;WP_099387121.1;WP_128139993.1;WP_139090935.1;WP_166447124.1;WP_176375075.1	acetoacetyl-CoA reductase; MULTISPECIES: acetoacetyl-CoA reductase		1	2
1316	OEZ66101.1;QKY02292.1;SFX69839.1;STQ93320.1;WP_034782327.1;WP_070253599.1;WP_072454550.1;WP_080698554.1;WP_139092722.1;WP_167468710.1;WP_176386028.1;WP_244965420.1	hypothetical protein JANLI_01850; peptidase S41; tricorn protease; Tricorn protease homolog 1; S41 family peptidase	2	1
1317	WP_034751548.1	MULTISPECIES: hypothetical protein	2		1
1318	WP_010393918.1;WP_034752517.1;WP_034782717.1;WP_070257880.1;WP_166446173.1;WP_176374421.1	cytochrome-c oxidase, cbb3-type subunit III; MULTISPECIES: cytochrome-c oxidase, cbb3-type subunit III	2	1
1319	WP_034751155.1;WP_034781509.1;WP_072453776.1;WP_115057621.1;WP_128139416.1;WP_139144136.1;WP_166448450.1;WP_176375532.1	malonate decarboxylase subunit alpha	1		2
1320	WP_010393790.1	MULTISPECIES: F0F1 ATP synthase subunit C	2	1
1321	WP_205711459.1	MULTISPECIES: HU family DNA-binding protein	7	3
1322	EZP35210.1;OEZ64380.1;OFJ50020.1;OHV95498.1;WP_010396185.1;WP_034786596.1;WP_071653620.1;WP_072456353.1;WP_081344841.1;WP_099392938.1;WP_139090872.1	3-octaprenyl-4-hydroxybenzoate carboxy-lyase UbiD; 3-octaprenyl-4-hydroxybenzoate carboxy-lyase; 3-octaprenyl-4-hydroxybenzoate decarboxylase; 4-hydroxy-3-polyprenylbenzoate decarboxylase; MULTISPECIES: 4-hydroxy-3-polyprenylbenzoate decarboxylase	2	1
1323	WP_034754344.1;WP_034781301.1;WP_070280090.1;WP_070346067.1;WP_071075103.1;WP_099390188.1;WP_128140538.1;WP_211552143.1	MULTISPECIES: DNA topoisomerase (ATP-hydrolyzing) subunit B; DNA topoisomerase (ATP-hydrolyzing) subunit B	2		1
1324	EZP41873.1;OEZ61863.1;OFJ50220.1;SFX97457.1;STR26004.1;WP_034747007.1;WP_034779827.1;WP_070254306.1;WP_071075642.1;WP_072455147.1;WP_128089159.1;WP_128142023.1;WP_139091163.1;WP_166449398.1;WP_176376428.1;WP_176385460.1;WP_211548042.1	ATP-dependent RNA helicase RhlE; DEAD/DEAH box helicase; Superfamily II DNA and RNA helicase; ATP-dependent RNA helicase rhlE	3		1
1325	WP_034750424.1;WP_034785478.1;WP_070305189.1;WP_071076140.1;WP_128142345.1	MULTISPECIES: homoserine dehydrogenase; homoserine dehydrogenase	2	1
1326	WP_034754493.1;WP_034785615.1;WP_070260183.1;WP_071079292.1;WP_166449585.1;WP_176374761.1;WP_211551621.1	xanthine dehydrogenase small subunit	2	1
1327	WP_010393280.1;WP_034749235.1;WP_070253826.1;WP_071079492.1;WP_077399527.1	OsmC family protein; MULTISPECIES: OsmC family protein	1		6
1328	WP_034754422.1;WP_034781205.1;WP_070258657.1;WP_071075049.1;WP_128140573.1;WP_166448552.1	MULTISPECIES: excinuclease ABC subunit UvrA; excinuclease ABC subunit UvrA	4	1
1329	WP_034750004.1;WP_034779536.1;WP_071076970.1;WP_072452723.1;WP_128142475.1;WP_176376176.1	DUF2807 domain-containing protein; MULTISPECIES: DUF2807 domain-containing protein	1		2
1330	WP_034749843.1;WP_034779390.1;WP_070255511.1;WP_070282203.1;WP_070302104.1;WP_128142529.1;WP_139089870.1;WP_166448008.1;WP_211550741.1	50S ribosomal protein L3 N(5)-glutamine methyltransferase; MULTISPECIES: 50S ribosomal protein L3 N(5)-glutamine methyltransferase	3	2
1331	WP_034749787.1;WP_070302082.1;WP_071076434.1;WP_072452834.1	ribonuclease E activity regulator RraA; MULTISPECIES: ribonuclease E activity regulator RraA	1		7
1332	WP_034749762.1;WP_034779330.1;WP_070255449.1;WP_128142544.1;WP_166448031.1;WP_176376125.1;WP_176384940.1;WP_211550717.1	MULTISPECIES: VOC family protein; VOC family protein; glyoxalase/bleomycin resistance/extradiol dioxygenase family protein	2		4
1333	WP_034748852.1;WP_072456930.1	MULTISPECIES: c-type cytochrome; c-type cytochrome	6	1
1334	WP_139091261.1;WP_166447888.1	type VI secretion system ATPase TssH	2	3
1335	WP_034748384.1;WP_070254397.1;WP_128141548.1	MULTISPECIES: polysaccharide export protein; polysaccharide export protein	1	2
1336	WP_034747141.1;WP_034786488.1;WP_070254265.1;WP_071075682.1;WP_072455662.1;WP_128142049.1;WP_139091125.1;WP_166449363.1;WP_176376409.1	MULTISPECIES: quinone oxidoreductase; quinone oxidoreductase	2		4
1337	WP_128141076.1	30S ribosomal protein S11	2	2
1338	EZP40663.1;OEZ52949.1;STR18880.1;WP_034748888.1;WP_034784966.1;WP_070258854.1;WP_070345784.1;WP_071079387.1;WP_128141352.1;WP_139091669.1;WP_166448262.1;WP_176374729.1;WP_176381902.1	UDP-N-acetylmuramoyl-L-alanyl-D-glutamate--2,6-diaminopimelate ligase; MULTISPECIES: UDP-N-acetylmuramoyl-L-alanyl-D-glutamate--2,6-diaminopimelate ligase	1	2
1339	WP_071078642.1	MULTISPECIES: hypothetical protein	1		2
1340	WP_071077693.1	major capsid protein	4	1
1341	EZP37074.1;WP_034755133.1;WP_070347049.1;WP_166449221.1	hypothetical protein BW37_03901; DUF349 domain-containing protein	2	1
1342	WP_034745464.1;WP_034778977.1;WP_070254814.1;WP_071075158.1;WP_166446595.1;WP_211548548.1	MULTISPECIES: long-chain fatty acid--CoA ligase; long-chain fatty acid--CoA ligase	1	2
1343	STQ93192.1;WP_128140068.1	DNA-binding protein, YbaB/EbfC family; YbaB/EbfC family nucleoid-associated protein	2		1
1344	KHA78591.1;WP_051991858.1;WP_081344748.1;WP_081345830.1;WP_081368205.1;WP_139092459.1;WP_166447755.1;WP_176375303.1;WP_176382968.1;WP_181877854.1	NYN domain protein; NYN domain-containing protein	4		1
1345	WP_010401997.1;WP_034754339.1	chromosomal replication initiator protein DnaA; MULTISPECIES: chromosomal replication initiator protein DnaA	4	1
1346	KHA78335.1;WP_010400463.1;WP_051991081.1;WP_070260327.1;WP_071076071.1;WP_072455221.1;WP_166449743.1;WP_176376279.1;WP_211546723.1	methionine aminopeptidase; type I methionyl aminopeptidase; MULTISPECIES: type I methionyl aminopeptidase	1	2
1347	EZP39154.1;OEZ46245.1;PHV48501.1;WP_071076154.1;WP_072452525.1;WP_139144686.1;WP_240943849.1	Acriflavine resistance protein A; multidrug resistance protein MexA precursor; efflux RND transporter periplasmic adaptor subunit; MULTISPECIES: efflux RND transporter periplasmic adaptor subunit	3	1
1348	WP_010401452.1;WP_034746377.1;WP_034780375.1;WP_070254573.1;WP_071075441.1;WP_072454991.1;WP_128141852.1;WP_139090697.1;WP_176376537.1	phenylacetic acid degradation bifunctional protein PaaZ; MULTISPECIES: phenylacetic acid degradation bifunctional protein PaaZ	3		2
1349	WP_010401266.1;WP_034746745.1;WP_034780177.1;WP_071075556.1;WP_128141952.1;WP_139091233.1;WP_151096984.1;WP_166450122.1	glycine--tRNA ligase subunit alpha; MULTISPECIES: glycine--tRNA ligase subunit alpha	2		3
1350	WP_010401062.1;WP_034747129.1;WP_034786485.1;WP_070254268.1;WP_071075678.1;WP_072455668.1	MULTISPECIES: YebC/PmpR family DNA-binding transcriptional regulator; YebC/PmpR family DNA-binding transcriptional regulator	2		1
1351	WP_010400975.1;WP_071075737.1	cell division protein ZapA	2	1
1352	WP_010400798.1;WP_034754089.1	flagellar biosynthesis anti-sigma factor FlgM; MULTISPECIES: flagellar biosynthesis anti-sigma factor FlgM	4	1
1353	KHA77811.1;WP_051991282.1;WP_071077751.1	membrane protein; MULTISPECIES: OmpH family outer membrane protein	2	1
1354	EZP36651.1;WP_010398891.1;WP_071076830.1	Deoxycytidine triphosphate deaminase; dCTP deaminase; MULTISPECIES: dCTP deaminase	1		3
1355	WP_034784416.1;WP_071076838.1;WP_166449525.1;WP_176375858.1;WP_176384389.1	DUF1800 domain-containing protein	5	3
1356	QKY09262.1;SFX36125.1;WP_034756133.1;WP_034784603.1;WP_115057503.1;WP_139089149.1;WP_166447418.1;WP_176375682.1;WP_213086130.1;WP_217653651.1;WP_218566053.1	xylulokinase	2		1
1357	WP_010400021.1	50S ribosomal protein L9	1		2
1358	WP_010399991.1;WP_034750443.1;WP_034785469.1;WP_070260550.1;WP_071076133.1;WP_072452488.1;WP_128142340.1;WP_139091588.1;WP_166450066.1	polysaccharide deacetylase family protein; MULTISPECIES: polysaccharide deacetylase family protein	2	1
1359	QKY06129.1;WP_071076997.1;WP_244965260.1	glycerol-3-phosphate dehydrogenase	1	2	1
1360	QKY06043.1;WP_034748461.1;WP_070254369.1;WP_072453696.1;WP_181877993.1;WP_189396463.1;WP_197678721.1;WP_205711455.1;WP_211549491.1;WP_240317730.1	hypothetical protein G3257_15590; ABC transporter permease; MULTISPECIES: ABC transporter permease; hypothetical protein	2	1	6
1361	KHA77293.1;WP_046686270.1;WP_050855961.1;WP_052140385.1;WP_071076044.1;WP_072455730.1;WP_166448945.1	SpoVR family protein; MULTISPECIES: SpoVR family protein	1	1	2
1362	WP_010399030.1;WP_071076751.1	hypothetical protein; agglutinin biogenesis protein MshI	2	1	1
1363	WP_034759958.1;WP_034781726.1;WP_070257474.1;WP_070345684.1;WP_071079103.1;WP_072454351.1;WP_128140369.1;WP_139090235.1;WP_166447709.1;WP_176374845.1;WP_176382088.1;WP_211551419.1	exodeoxyribonuclease I	1	2	4
1364	WP_034759741.1;WP_034781891.1;WP_071079038.1;WP_072454394.1;WP_128140319.1;WP_139090296.1;WP_176374871.1;WP_176382151.1	DnaJ domain-containing protein; MULTISPECIES: DnaJ domain-containing protein	5	3	5
1365	WP_010397978.1;WP_034756118.1;WP_034784608.1;WP_070259485.1;WP_070279674.1;WP_071077238.1;WP_099387840.1;WP_128143175.1;WP_166447410.1	acetyl-CoA C-acyltransferase; MULTISPECIES: acetyl-CoA C-acyltransferase	1	1	7
1366	WP_010397622.1;WP_034752256.1;WP_034784152.1;WP_071077757.1	ribosome recycling factor; MULTISPECIES: ribosome recycling factor	6	3	1
1367	WP_010396889.1;WP_034756951.1;WP_034784047.1;WP_166447898.1	MULTISPECIES: acetyl-CoA carboxylase carboxyltransferase subunit alpha; acetyl-CoA carboxylase carboxyltransferase subunit alpha	4	2	1
1368	KHA76230.1;OHV98858.1;TNC76277.1;WP_070254282.1;WP_070301318.1;WP_071075663.1;WP_072455700.1;WP_080753648.1;WP_166449382.1;WP_181878019.1	hypothetical protein NC77_23790; hypothetical protein AKG95_04430; MipA/OmpV family protein; MULTISPECIES: MipA/OmpV family protein	3	1	1
1369	ABK64092.1;KHA76646.1;QKY03023.1;WP_072454611.1;WP_128139681.1;WP_139092496.1;WP_205412587.1;WP_205711555.1;WP_213086541.1	putative adventurous gliding motility protein; hypothetical protein NC77_22315; hypothetical protein G3257_12725; hypothetical protein	1	2	1
1370	OHV95851.1;WP_034748393.1;WP_070346926.1;WP_081344658.1;WP_081368040.1;WP_128141551.1;WP_139088923.1;WP_166448691.1	hypothetical protein AKG95_13165; TIGR03016 family PEP-CTERM system-associated outer membrane protein	2	1	1
1371	OHV95482.1;WP_071653663.1;WP_072456373.1;WP_128140057.1;WP_139174687.1;WP_152615333.1;WP_176382491.1;WP_200873075.1;WP_211546920.1;WP_231958606.1	hypothetical protein AKG95_20190; hypothetical protein	2	2	2
1372	WP_010396032.1	MULTISPECIES: YajQ family cyclic di-GMP-binding protein	4	1	4
1373	WP_010395521.1;WP_034759873.1;WP_034781786.1;WP_070282499.1;WP_070303695.1;WP_071079081.1	glycine zipper 2TM domain-containing protein; MULTISPECIES: glycine zipper 2TM domain-containing protein; hypothetical protein	1	1	2
1374	KAB0325020.1;SFX40933.1;TNC77775.1;WP_128141579.1;WP_166448723.1;WP_217653653.1;WP_223278801.1	VOC family protein; Glyoxalase superfamily enzyme, possibly 3-demethylubiquinone-9 3-methyltransferase	4	2	7
1375	WP_034752850.1;WP_034783756.1;WP_071079949.1;WP_139091332.1	MULTISPECIES: energy-dependent translational throttle protein EttA; energy-dependent translational throttle protein EttA	2	2	1
1376	WP_010394770.1;WP_034749144.1;WP_034784810.1;WP_070253801.1;WP_070305787.1;WP_071079465.1;WP_128141292.1;WP_139091721.1;WP_166448199.1;WP_176374696.1;WP_176381836.1	homoserine kinase; MULTISPECIES: homoserine kinase	2	3	1
1377	WP_010394500.1;WP_034753241.1;WP_034778301.1;WP_070259523.1;WP_071079758.1;WP_166445911.1;WP_176374537.1;WP_176381615.1	protein-methionine-sulfoxide reductase catalytic subunit MsrP; MULTISPECIES: protein-methionine-sulfoxide reductase catalytic subunit MsrP	1	2	1
1378	WP_034752121.1;WP_034785964.1;WP_070253777.1;WP_072452549.1;WP_115057554.1	MULTISPECIES: tail fiber protein; tail fiber protein	2	2	3
1379	WP_034752951.1;WP_034783663.1;WP_070258485.1;WP_072455877.1;WP_128140973.1;WP_139091380.1;WP_166446017.1;WP_176374481.1;WP_176381530.1;WP_211548885.1	sugar phosphate isomerase/epimerase	5	1	3
1380	WP_034753847.1;WP_070257792.1;WP_071074999.1	MULTISPECIES: phosphoribosyl-AMP cyclohydrolase; phosphoribosyl-AMP cyclohydrolase	2	1	1
1381	OEZ65785.1;WP_034757684.1;WP_034777877.1;WP_070347160.1;WP_071077868.1;WP_072454582.1;WP_115057465.1;WP_128139646.1;WP_139092683.1;WP_166449941.1;WP_176375364.1;WP_176383064.1;WP_211547545.1	RecBCD enzyme subunit RecC; exodeoxyribonuclease V subunit gamma	2	2	1
1382	WP_034750364.1	MULTISPECIES: 3-oxoacyl-ACP reductase FabG	2	2	3
1383	TNC78450.1;WP_034781147.1;WP_072453291.1;WP_080698704.1;WP_181878078.1;WP_223278747.1;WP_240943488.1	class I poly(R)-hydroxyalkanoic acid synthase; MULTISPECIES: class I poly(R)-hydroxyalkanoic acid synthase	1	1	2
1384	WP_139092659.1	flagellar filament capping protein FliD	3	4	4
1385	KHA80752.1;WP_072454759.1;WP_080698695.1;WP_080753178.1;WP_128139861.1;WP_139092529.1;WP_176375157.1;WP_211547209.1	thiol oxidoreductase; discoidin domain-containing protein	2	1	1
1386	WP_128142371.1	tail fiber protein	2	2	3
1387	WP_034747262.1;WP_034786521.1;WP_071075710.1;WP_072455600.1;WP_128142075.1;WP_139091093.1;WP_166449333.1;WP_176376388.1;WP_176385385.1;WP_211547950.1	MULTISPECIES: hypothetical protein; hypothetical protein	1	1	4
1388	WP_034755114.1;WP_034778176.1;WP_070254132.1;WP_070346995.1;WP_071078187.1;WP_072454745.1;WP_128139838.1;WP_139091283.1;WP_176375168.1;WP_176382792.1	SDR family oxidoreductase	3	2	5
1389	WP_034747111.1;WP_034786479.1;WP_070301341.1	ribosome silencing factor; MULTISPECIES: ribosome silencing factor	1	2	1
1390	WP_034746974.1;WP_058049818.1;WP_070346265.1	MULTISPECIES: GatB/YqeY domain-containing protein; GatB/YqeY domain-containing protein	3	2	2
1391	EZP40700.1;OEZ52909.1;WP_029496150.1;WP_034749482.1;WP_034785374.1;WP_071079417.1;WP_166448237.1	Magnesium and cobalt efflux protein; hemolysin C; hemolysin family protein; MULTISPECIES: hemolysin family protein	3	1	2
1392	STR26104.1;WP_051990832.1;WP_072455575.1;WP_139091083.1	Levanase precursor; glycoside hydrolase family 32 protein	4	2	2
1393	WP_071080163.1	tetratricopeptide repeat protein	2	1	2
1394	EZP40662.1;SFY26055.1;WP_034749473.1;WP_034785382.1;WP_072456917.1;WP_139091791.1;WP_166448307.1;WP_176376731.1	UDP-N-acetylmuramoyl-tripeptide--D-alanyl-D-alanine ligase	3	1	2
1395	WP_034746298.1;WP_034780449.1;WP_071075408.1;WP_166446387.1	MULTISPECIES: glycine zipper 2TM domain-containing protein; glycine zipper 2TM domain-containing protein	2	6	1
1396	WP_034755654.1;WP_034786432.1;WP_046682905.1;WP_070256936.1;WP_071077059.1;WP_166447253.1;WP_176384165.1	heme-degrading domain-containing protein; MULTISPECIES: heme-degrading domain-containing protein	2	1	2
1397	STR18407.1	50S ribosomal protein L14	1	2	5
1398	STR18348.1;WP_010394312.1;WP_034753131.1	RRP-L11; MULTISPECIES: 50S ribosomal protein L11	3	3	4
1399	EZP35030.1;SFX85624.1;TNC76735.1;WP_034786149.1;WP_070345414.1;WP_071078507.1;WP_128139951.1;WP_139248402.1;WP_152546568.1;WP_176386073.1;WP_223278914.1;WP_240943524.1	Outer-membrane lipoprotein carrier protein LolA; outer membrane lipoprotein carrier protein; outer membrane lipoprotein chaperone LolA; MULTISPECIES: outer membrane lipoprotein chaperone LolA	2	1	3
1400	WP_034745523.1;WP_034778935.1;WP_070346081.1;WP_071075178.1;WP_128141650.1;WP_176385830.1	MULTISPECIES: HDOD domain-containing protein; HDOD domain-containing protein	3	2	4
1401	WP_010402028.1;WP_034754377.1;WP_034781272.1;WP_070258687.1;WP_071075070.1;WP_099395751.1;WP_128140559.1;WP_139091987.1;WP_166448528.1	glutathione binding-like protein; glutathione S-transferase N-terminal domain-containing protein; MULTISPECIES: glutathione S-transferase N-terminal domain-containing protein	3	3	8
1402	STQ92638.1	RNA-binding protein YhbY	3	2	1
1403	WP_058048132.1;WP_070259487.1;WP_070347248.1;WP_166447411.1	MULTISPECIES: Dabb family protein; Dabb family protein	2	5	1
1404	WP_010401471.1;WP_034746364.1;WP_034780396.1;WP_071075431.1;WP_128141847.1;WP_139090689.1;WP_166446365.1	2-(1,2-epoxy-1,2-dihydrophenyl)acetyl-CoA isomerase PaaG; MULTISPECIES: 2-(1,2-epoxy-1,2-dihydrophenyl)acetyl-CoA isomerase PaaG	2	1	1
1405	KHA78191.1;OHV94332.1;QKY01043.1;WP_070345994.1;WP_115057389.1;WP_128140721.1;WP_139174819.1;WP_139248451.1;WP_152615228.1;WP_166446117.1;WP_211548781.1	methyltransferase; 16S rRNA (guanine(966)-N(2))-methyltransferase RsmD	3	1	2
1406	WP_034784317.1;WP_070259921.1;WP_115057401.1	DUF3016 domain-containing protein; MULTISPECIES: DUF3016 domain-containing protein	2	1	2
1407	WP_010399998.1;WP_034750463.1;WP_034788623.1;WP_070260537.1;WP_071076124.1;WP_128142333.1	Cu(I)-responsive transcriptional regulator; MULTISPECIES: Cu(I)-responsive transcriptional regulator	1	2	1
1408	WP_010399911.1	succinate dehydrogenase iron-sulfur subunit	1	1
1409	WP_034781886.1;WP_070257528.1;WP_071079039.1;WP_176374870.1;WP_176382149.1	MULTISPECIES: beta/gamma crystallin family protein; beta/gamma crystallin family protein	1
1410	WP_034781217.1;WP_070258663.1;WP_176374356.1;WP_211552167.1	nucleotidyltransferase domain-containing protein	1	1	1
1411	WP_034781103.1;WP_176375913.1;WP_176384503.1;WP_211550278.1	type II secretion system GspH family protein	1
1412	QKY06006.1;SFX46534.1;STQ92380.1;WP_034777848.1;WP_052139838.1;WP_139091266.1;WP_166447892.1;WP_176386157.1;WP_235194235.1;WP_244965463.1	hypothetical protein G3257_14035; hypothetical protein SAMN03097694_2316; Uncharacterised protein; MULTISPECIES: lipoprotein; MULTISPECIES: hypothetical protein; hypothetical protein	2	1	1
1413	WP_034780584.1;WP_071075349.1	MULTISPECIES: flavin reductase family protein	1		3
1414	WP_034780341.1;WP_070256091.1;WP_071075451.1;WP_115057585.1;WP_176376528.1;WP_176385624.1;WP_211548233.1	TonB-dependent receptor	1
1415	WP_034780334.1;WP_070256081.1;WP_071075454.1;WP_176376525.1;WP_211548227.1	MULTISPECIES: IgA Peptidase M64; IgA Peptidase M64	1
1416	WP_010399781.1;WP_139089923.1;WP_166449092.1	uracil-DNA glycosylase	1
1417	QKY05894.1;SFX65176.1;TNC77708.1;WP_034759896.1;WP_034781772.1;WP_070257491.1;WP_071079085.1;WP_081368183.1;WP_166447694.1;WP_176382102.1;WP_181877899.1;WP_189396555.1;WP_231958440.1	TonB-dependent receptor; iron complex outermembrane recepter protein	1	1
1418	WP_034780252.1;WP_176376496.1	MULTISPECIES: acetyl-CoA carboxylase biotin carboxyl carrier protein; acetyl-CoA carboxylase biotin carboxyl carrier protein	1		1
1419	WP_034780231.1;WP_070255928.1;WP_071076007.1;WP_072455066.1;WP_139090764.1;WP_166446271.1;WP_176376488.1;WP_176385566.1;WP_211548157.1	Hpt domain-containing protein	1
1420	WP_034779768.1;WP_176376190.1	MULTISPECIES: lipocalin family protein; lipocalin family protein	1	1
1421	EZP38950.1;KHA76912.1;OEZ64225.1;QKY05838.1;SFY29190.1;STR18639.1;TNC72345.1;WP_029496056.1;WP_051991425.1;WP_052140414.1;WP_070254115.1;WP_071079597.1;WP_081345458.1;WP_081368375.1;WP_128141400.1;WP_166448960.1;WP_176385961.1;WP_223279139.1;WP_244965376.1	2-octaprenyl-3-methyl-6-methoxy-1,4-benzoquinol hydroxylase UbiF; oxygenase; 2-octaprenyl-3-methyl-6-methoxy-1,4-benzoquinol hydroxylase; Ubiquinone biosynthesis hydroxylase, UbiH/UbiF/VisC/COQ6 family; FAD-dependent monooxygenase; UbiH/UbiF family hydroxylase	1	1
1422	WP_034779414.1;WP_070255516.1;WP_176376139.1;WP_176384950.1;WP_211550747.1	TonB-dependent siderophore receptor	1	1
1423	WP_034778954.1;WP_070254799.1;WP_070346078.1;WP_071075168.1;WP_128141643.1;WP_139090520.1;WP_166446586.1;WP_176385842.1;WP_211548540.1	Gfo/Idh/MocA family oxidoreductase	1
1424	WP_010399436.1;WP_034756698.1;WP_034779181.1;WP_071076515.1;WP_072452913.1;WP_139089809.1;WP_166448086.1;WP_211550643.1	MetQ/NlpA family ABC transporter substrate-binding protein; MULTISPECIES: MetQ/NlpA family ABC transporter substrate-binding protein	1		1
1425	KHA77324.1;WP_051990990.1;WP_052140358.1;WP_070253849.1;WP_071079521.1;WP_072456665.1;WP_128141239.1;WP_166448144.1;WP_176381796.1	lipoprotein; septal ring lytic transglycosylase RlpA family protein; MULTISPECIES: septal ring lytic transglycosylase RlpA family protein	1
1426	WP_010399320.1;WP_034754980.1;WP_034783073.1;WP_070256613.1;WP_071076580.1;WP_176376058.1	D-amino acid dehydrogenase; MULTISPECIES: D-amino acid dehydrogenase	1
1427	WP_010399165.1;WP_034751895.1;WP_070304745.1;WP_071076683.1;WP_128142713.1;WP_166446746.1	GNAT family N-acetyltransferase; MULTISPECIES: GNAT family N-acetyltransferase	1	3
1428	EZP38939.1;TNC72316.1;WP_034784396.1;WP_070259844.1;WP_081344926.1;WP_081368374.1;WP_128141206.1;WP_176374650.1;WP_211552098.1;WP_223279137.1;WP_235194253.1;WP_240943680.1	Cytochrome C551 peroxidase protein; cytochrome-c peroxidase; MULTISPECIES: cytochrome-c peroxidase	2		1
1429	WP_034778489.1;WP_051991394.1;WP_070257713.1;WP_099389898.1;WP_128141147.1;WP_166449037.1	MULTISPECIES: spore coat U domain-containing protein; spore coat U domain-containing protein	3	1	4
1430	WP_034778147.1;WP_070347001.1;WP_176375164.1;WP_211547216.1	MULTISPECIES: DUF5668 domain-containing protein; DUF5668 domain-containing protein	1	2	1
1431	WP_010398961.1;WP_034755402.1;WP_034782936.1;WP_070254181.1;WP_071076798.1;WP_128142864.1;WP_166446874.1;WP_176375878.1	lysine--tRNA ligase; MULTISPECIES: lysine--tRNA ligase	1	1
1432	WP_034777764.1;WP_070257367.1;WP_176375424.1;WP_176383301.1;WP_211552290.1	hypothetical protein	4	1	1
1433	WP_034760268.1;WP_034782468.1	MULTISPECIES: acyl-CoA-binding protein	1
1434	WP_010398623.1;WP_034751310.1;WP_071077570.1;WP_072453824.1;WP_128139466.1;WP_139091879.1	FIST C-terminal domain-containing protein	2		1
1435	EZP36545.1;OEZ56643.1;SFX25616.1;STR27617.1;WP_051991762.1;WP_052140043.1;WP_072454100.1;WP_081345649.1;WP_128142811.1;WP_139089605.1;WP_166446822.1;WP_176375918.1;WP_211550283.1	General secretion pathway protein D; type II secretion system protein D precursor; general secretion pathway protein D; Pullulanase secretion envelope pulD; secretin N-terminal domain-containing protein; pilus (MSHA type) biogenesis protein MshL	2	2	3
1436	EZP34746.1;KAB0331591.1;KHA79160.1;OEZ82083.1;QKY02148.1;STQ93527.1;TNC77512.1;WP_052140094.1;WP_070257550.1;WP_128140886.1;WP_213086531.1;WP_223278850.1	Sugar ABC transporter periplasmic protein; ABC transporter substrate-binding protein; LacI family transcriptional regulator; D-allose-binding periplasmic protein precursor; substrate-binding domain-containing protein; MULTISPECIES: ABC transporter substrate-binding protein	3	2	6
1437	WP_010398504.1;WP_034751092.1;WP_034781446.1;WP_070301895.1;WP_071077503.1;WP_128139399.1;WP_139091813.1;WP_166448794.1;WP_176375547.1;WP_176383548.1	Hsp70 family protein; MULTISPECIES: Hsp70 family protein	1
1438	WP_034759798.1;WP_086141004.1	MULTISPECIES: YjfB family protein	1
1439	KHA76869.1;OHV95206.1;WP_115057416.1;WP_128140498.1;WP_139090111.1;WP_139174753.1;WP_139248353.1;WP_152546496.1;WP_152615293.1;WP_166449606.1;WP_176381936.1;WP_211551605.1	peptidase M19; dipeptidase	2	1	1
1440	WP_034759669.1;WP_034781949.1;WP_070345618.1;WP_071079020.1;WP_072454405.1;WP_128140889.1;WP_139090318.1;WP_166447642.1	MerR family transcriptional regulator; MerR family DNA-binding transcriptional regulator	1	3
1441	WP_034759667.1;WP_128140304.1;WP_139090320.1;WP_166447641.1	D-mannonate oxidoreductase; mannitol dehydrogenase family protein	1	1
1442	WP_010397774.1;WP_034785762.1;WP_070256999.1;WP_176384107.1	Rrf2 family transcriptional regulator; MULTISPECIES: Rrf2 family transcriptional regulator	1
1443	WP_175560457.1	hypothetical protein			3
1444	WP_034759028.1;WP_034786659.1;WP_070255181.1;WP_071078676.1;WP_081368340.1;WP_128140046.1;WP_139090889.1;WP_166447079.1	MULTISPECIES: hypothetical protein; hypothetical protein	3	1
1445	WP_166449332.1	hypothetical protein			1
1446	WP_166449286.1	hypothetical protein			1
1447	WP_010397595.1;WP_034752282.1;WP_034784168.1;WP_070257399.1;WP_071077771.1;WP_166449856.1	glycine cleavage system protein GcvH; MULTISPECIES: glycine cleavage system protein GcvH	1		2
1448	WP_034758651.1;WP_034786377.1;WP_070255271.1;WP_071078793.1;WP_176382646.1;WP_211547064.1	PLP-dependent aminotransferase family protein; MULTISPECIES: PLP-dependent aminotransferase family protein	1		1
1449	WP_139144494.1	MULTISPECIES: DUF262 domain-containing protein			1
1450	WP_139092166.1	hypothetical protein			1
1451	WP_128142170.1;WP_139092314.1	XdhC family protein			3
1452	WP_010397464.1;WP_034757882.1;WP_034787885.1;WP_071077822.1;WP_128139612.1;WP_139092654.1;WP_166450202.1;WP_176375378.1	flagellar biosynthesis protein FlhA; MULTISPECIES: flagellar biosynthesis protein FlhA	1	1
1453	OHV96908.1;SFX80751.1;WP_034757115.1;WP_072454694.1;WP_081344750.1;WP_128139782.1;WP_139092446.1	creatininase; Creatinine amidohydrolase/Fe(II)-dependent formamide hydrolase involved in riboflavin and F420 biosynthesis; creatininase family protein	1
1454	WP_034758347.1;WP_034778025.1;WP_071078258.1;WP_092712375.1	MULTISPECIES: chemotaxis protein CheR; chemotaxis protein CheR	1
1455	WP_080753203.1	HNH endonuclease			1
1456	WP_072453850.1	VOC family protein			1
1457	WP_034758315.1;WP_071078248.1;WP_128139888.1	MULTISPECIES: iron-sulfur cluster carrier protein ApbC; iron-sulfur cluster carrier protein ApbC	1
1458	WP_010397327.1	sn-glycerol-3-phosphate ABC transporter ATP-binding protein UgpC	3	4	1
1459	OHV96899.1;WP_071077973.1	hypothetical protein AKG95_17175; molybdopterin-dependent oxidoreductase	6		6
1460	WP_071077834.1	hypothetical protein			1
1461	WP_071077623.1;WP_166448341.1	NAD(P)H-dependent oxidoreductase			1
1462	WP_010397206.1	Ppx/GppA family phosphatase	1	1	1
1463	WP_071076915.1	sugar ABC transporter ATP-binding protein			1
1464	WP_034757345.1;WP_034782854.1;WP_070259051.1;WP_071077971.1;WP_072454646.1;WP_092610583.1;WP_128139731.1;WP_139092456.1;WP_166447758.1	MULTISPECIES: alpha/beta hydrolase; alpha/beta hydrolase	1	1	1
1465	WP_034757284.1;WP_034782876.1;WP_035817675.1;WP_070259080.1;WP_070346953.1;WP_071077989.1;WP_166447773.1;WP_176375297.1;WP_176382949.1;WP_211547409.1	signal peptidase I; MULTISPECIES: signal peptidase I	2	3	1
1466	WP_010397003.1;WP_034756961.1;WP_034784058.1;WP_071078126.1;WP_072454733.1;WP_139092423.1;WP_166447863.1	metal/formaldehyde-sensitive transcriptional repressor; MULTISPECIES: metal/formaldehyde-sensitive transcriptional repressor	1
1467	WP_070347060.1	PAS domain-containing protein			1
1468	WP_034757270.1;WP_070304319.1;WP_128139751.1;WP_139092357.1;WP_166447781.1	OmpA family protein; MULTISPECIES: OmpA family protein	1
1469	WP_034757135.1;WP_034785702.1;WP_070259142.1;WP_071078039.1;WP_072454692.1;WP_139092380.1;WP_166447812.1;WP_176375274.1;WP_211547350.1	thioredoxin TrxC; MULTISPECIES: thioredoxin TrxC	1
1470	EZP38783.1;KHA80584.1;OEZ51230.1;OFJ50118.1;OHV94460.1;PJJ20946.1;SFY34628.1;WP_010394572.1;WP_081368409.1;WP_092718375.1;WP_139174805.1;WP_151092312.1	Sugar isomerase KpsF/GutQ family protein; arabinose 5-phosphate isomerase; arabinose 5-phosphate isomerase KdsD; arabinose-5-phosphate isomerase; KpsF/GutQ family sugar-phosphate isomerase; MULTISPECIES: KpsF/GutQ family sugar-phosphate isomerase	1		1
1471	WP_070345959.1	ATPase			1
1472	WP_070345902.1	ribose-phosphate pyrophosphokinase			1
1473	WP_034757047.1;WP_034783014.1;WP_046683631.1;WP_070346982.1;WP_071078105.1;WP_128139802.1;WP_139092403.1;WP_166447840.1;WP_176382869.1	AAA family ATPase; MULTISPECIES: AAA family ATPase	1
1474	WP_051991450.1;WP_071653749.1;WP_072457192.1;WP_080753542.1;WP_081344975.1;WP_082261022.1;WP_128141184.1;WP_139092611.1;WP_166448994.1	MULTISPECIES: DEAD/DEAH box helicase; DEAD/DEAH box helicase			1
1475	WP_051990928.1;WP_070254371.1;WP_070347369.1;WP_072453695.1;WP_128141572.1;WP_139088904.1	hydrolase 2, exosortase A system-associated; MULTISPECIES: hydrolase 2, exosortase A system-associated			1
1476	WP_051990914.1;WP_071077355.1;WP_081345498.1;WP_128141510.1;WP_176375602.1;WP_176383679.1;WP_189396465.1;WP_211549583.1	serine hydrolase			1
1477	WP_034787607.1	hypothetical protein			2
1478	WP_034786522.1;WP_070301377.1;WP_072455598.1;WP_128142076.1;WP_139091092.1;WP_139144100.1;WP_176376387.1;WP_176385383.1;WP_211547948.1	hypothetical protein; MULTISPECIES: hypothetical protein			1
1479	WP_034756516.1;WP_139089249.1;WP_166447347.1	CatA-like O-acetyltransferase	1		1
1480	OHV96587.1;QKY02823.1;TNC78252.1;WP_034777695.1;WP_070279313.1;WP_070345370.1;WP_070345501.1;WP_176384244.1;WP_223278734.1;WP_240317545.1;WP_240943755.1;WP_242428462.1;WP_244965443.1	hypothetical protein AKG95_17885; hypothetical protein G3257_11590; hypothetical protein FHI69_02860; MULTISPECIES: hypothetical protein; hypothetical protein	1
1481	WP_034786475.1;WP_226939445.1	MULTISPECIES: hypothetical protein			1
1482	WP_034786163.1;WP_070254952.1;WP_070345421.1;WP_128139957.1;WP_139090968.1;WP_166447160.1;WP_176382633.1;WP_211547054.1	phosphoenolpyruvate carboxylase			1
1483	WP_010396668.1;WP_034758356.1;WP_071078260.1	chemotaxis protein CheW; MULTISPECIES: chemotaxis protein CheW	2	1
1484	WP_034785896.1;WP_070279715.1;WP_071077207.1;WP_176375697.1;WP_211549794.1	hypothetical protein; MULTISPECIES: hypothetical protein			2
1485	WP_034785697.1;WP_070259133.1;WP_128139775.1;WP_139092376.1;WP_176375278.1;WP_176382906.1;WP_205711383.1;WP_211547356.1	DUF1287 domain-containing protein; MULTISPECIES: DUF1287 domain-containing protein			1
1486	WP_034785488.1;WP_176376246.1;WP_211552262.1	MULTISPECIES: DUF2145 domain-containing protein; DUF2145 domain-containing protein			1
1487	WP_010396662.1	response regulator	2		1
1488	WP_034755620.1;WP_034786444.1;WP_070256920.1;WP_072453410.1;WP_128143024.1;WP_139089353.1;WP_166447243.1;WP_176390910.1	FAD-dependent monooxygenase; MULTISPECIES: FAD-dependent monooxygenase	1		1
1489	WP_034780050.1;WP_072455102.1;WP_211548114.1	D-hexose-6-phosphate mutarotase			1
1490	WP_034779797.1	serine O-acetyltransferase			1
1491	WP_034755570.1;WP_034784443.1;WP_070255864.1;WP_070280690.1;WP_071076876.1;WP_072453374.1;WP_128142938.1;WP_139089485.1;WP_166449490.1;WP_211550101.1	MULTISPECIES: Hpt domain-containing protein; Hpt domain-containing protein	1
1492	OHV95965.1;WP_197678744.1	3-demethylubiquinone-9 3-methyltransferase; VOC family protein	1		3
1493	EZP38752.1;KHA80581.1;SFY34394.1;STR18454.1;WP_034753648.1;WP_052139883.1;WP_070259546.1;WP_072457691.1;WP_128141385.1;WP_139092254.1;WP_166445898.1;WP_176374547.1;WP_176385939.1;WP_211551936.1	A/G-specific adenine glycosylase MutY; adenine glycosylase; A/G-specific DNA-adenine glycosylase; A/G-specific adenine glycosylase; MULTISPECIES: A/G-specific adenine glycosylase	1
1494	WP_034760112.1;WP_070345714.1;WP_071079166.1;WP_072454306.1;WP_128140429.1;WP_139090183.1	TonB-dependent siderophore receptor			1
1495	WP_034755528.1;WP_034784427.1;WP_070347094.1;WP_071076858.1;WP_072453358.1;WP_128142918.1;WP_139089504.1	OmpP1/FadL family transporter; MULTISPECIES: OmpP1/FadL family transporter	1
1496	WP_010396509.1;WP_034786204.1	TetR/AcrR family transcriptional regulator; MULTISPECIES: TetR/AcrR family transcriptional regulator	1		1
1497	WP_034755526.1;WP_034784426.1;WP_071076856.1;WP_128142916.1;WP_139089506.1;WP_166449510.1;WP_176375844.1;WP_211550128.1	MULTISPECIES: thymidylate synthase; thymidylate synthase	1		1
1498	WP_034757596.1;WP_034788933.1;WP_070253666.1;WP_071077891.1;WP_072454597.1;WP_128139667.1;WP_139092515.1;WP_166449805.1;WP_176375347.1	MULTISPECIES: carbohydrate kinase; carbohydrate kinase			1
1499	WP_034757152.1;WP_071078033.1;WP_072454688.1	DUF1287 domain-containing protein			1
1500	WP_034755432.1;WP_070254193.1;WP_070347107.1;WP_071076812.1	MULTISPECIES: MbcA/ParS/Xre antitoxin family protein; DUF2384 domain-containing protein	1
1501	WP_010396469.1;WP_034758853.1;WP_034786264.1;WP_070255019.1;WP_070278634.1;WP_071078617.1;WP_072456458.1;WP_128139991.1;WP_139090938.1;WP_166447127.1	hydroxypyruvate isomerase family protein; hydroxypyruvate isomerase; MULTISPECIES: hydroxypyruvate isomerase	1		1
1502	WP_034755275.1;WP_034781068.1;WP_070256760.1;WP_070281975.1;WP_071076738.1;WP_072453266.1;WP_128142795.1;WP_139089616.1;WP_166446808.1;WP_176384527.1;WP_211550303.1	MULTISPECIES: acyl-CoA dehydrogenase family protein; acyl-CoA dehydrogenase family protein			1
1503	WP_034755165.1;WP_072453229.1;WP_115057530.1;WP_128142767.1;WP_139089640.1;WP_139144187.1;WP_166446777.1	acylase; penicillin acylase family protein; penicillin acylase family protein, partial			1
1504	WP_034755081.1;WP_034778145.1;WP_070254146.1;WP_071078199.1;WP_072454751.1;WP_128139850.1;WP_139091289.1;WP_176375163.1;WP_176382781.1;WP_211547214.1	NAD-dependent epimerase/dehydratase family protein			1
1505	WP_034755281.1;WP_034781070.1;WP_070256764.1;WP_070346716.1;WP_071076740.1;WP_072453268.1;WP_128142797.1;WP_166446810.1	MULTISPECIES: MaoC family dehydratase; MaoC family dehydratase	1
1506	WP_034754540.1;WP_034785582.1;WP_072454234.1;WP_128140504.1;WP_139090106.1;WP_166449600.1	MULTISPECIES: pseudouridine-5'-phosphate glycosidase; pseudouridine-5'-phosphate glycosidase			1
1507	WP_034755247.1;WP_034778551.1;WP_070256744.1;WP_072453256.1;WP_128142786.1;WP_139089623.1;WP_166446798.1;WP_176375942.1;WP_211550339.1	LacI family DNA-binding transcriptional regulator	1
1508	WP_034755193.1;WP_034778578.1;WP_071076723.1;WP_081345639.1;WP_166446784.1;WP_176384553.1	MULTISPECIES: alanine transaminase; alanine transaminase	1
1509	WP_034753748.1;WP_034780984.1;WP_070260714.1;WP_071074959.1;WP_072457473.1;WP_092613135.1;WP_139092042.1;WP_176381354.1	bifunctional isocitrate dehydrogenase kinase/phosphatase; MULTISPECIES: bifunctional isocitrate dehydrogenase kinase/phosphatase			1
1510	WP_034752919.1;WP_034783693.1;WP_070258437.1;WP_072455904.1;WP_128140953.1;WP_139091361.1;WP_166446036.1;WP_176374469.1;WP_176381502.1;WP_211548857.1	galactose mutarotase			1
1511	WP_034752890.1;WP_034783729.1	MULTISPECIES: septum site-determining protein MinC			1
1512	WP_034752456.1;WP_139092141.1	hydroxymethylglutaryl-CoA lyase			2
1513	WP_034751903.1;WP_034783200.1;WP_070258114.1;WP_071076674.1;WP_072453165.1;WP_128142705.1;WP_139089695.1;WP_166446738.1;WP_176384661.1;WP_211550456.1	pirin family protein; MULTISPECIES: pirin family protein			1
1514	KHA76065.1;WP_152615346.1	type VI secretion protein VasK, partial; type VI secretion system membrane subunit TssM, partial	1	1
1515	WP_034751584.1;WP_034782188.1;WP_070312115.1;WP_070345574.1;WP_071078870.1;WP_072454504.1;WP_092715225.1;WP_166447519.1;WP_176382322.1;WP_211551158.1	pseudouridine synthase; MULTISPECIES: pseudouridine synthase			1
1516	WP_034751283.1;WP_034781638.1;WP_070256376.1;WP_070347057.1;WP_072453814.1;WP_099664234.1;WP_128139456.1;WP_166448401.1;WP_176375508.1;WP_211549263.1	N-acetylglucosamine-6-phosphate deacetylase; amidohydrolase family protein; MULTISPECIES: N-acetylglucosamine-6-phosphate deacetylase			1
1517	WP_034754960.1;WP_072452976.1;WP_128142622.1;WP_166446652.1	glycerol-3-phosphate dehydrogenase	1
1518	WP_010396104.1;WP_034759265.1;WP_034785102.1;WP_071078756.1	TIGR00266 family protein; MULTISPECIES: TIGR00266 family protein	1		1
1519	OHV95432.1;WP_034758948.1;WP_051992010.1;WP_128140022.1	hypothetical protein AKG95_19900; DUF4398 domain-containing protein; MULTISPECIES: DUF4398 domain-containing protein	1	1	1
1520	WP_034754936.1;WP_072452952.1;WP_128142611.1;WP_139089786.1;WP_166446640.1	glutathione S-transferase family protein	1		1
1521	WP_034747214.1;WP_034786509.1;WP_070254499.1;WP_072455626.1;WP_082260983.1;WP_139091103.1;WP_176376394.1;WP_176385397.1;WP_211547958.1	CerR family C-terminal domain-containing protein; MULTISPECIES: CerR family C-terminal domain-containing protein			1
1522	WP_034747184.1;WP_034786498.1;WP_092608160.1;WP_128142061.1;WP_139091113.1;WP_166449351.1;WP_176385406.1;WP_211547972.1	MULTISPECIES: alpha/beta hydrolase; alpha/beta hydrolase			1
1523	WP_034746807.1;WP_034780092.1;WP_070281525.1;WP_070301237.1;WP_071075573.1;WP_072455090.1;WP_128141965.1;WP_166450106.1	MULTISPECIES: 3-oxoacid CoA-transferase subunit A; 3-oxoacid CoA-transferase subunit A			1
1524	WP_034746098.1;WP_070346161.1;WP_071075335.1;WP_072454927.1;WP_128141780.1;WP_139090632.1;WP_166446443.1	DUF2946 family protein			1
1525	WP_010396089.1;WP_034785080.1;WP_071078834.1	UPF0149 family protein; MULTISPECIES: UPF0149 family protein	2	1
1526	WP_034745748.1;WP_034778761.1;WP_071075257.1;WP_072457224.1;WP_102123480.1;WP_139090575.1;WP_166446517.1	MULTISPECIES: 2-hydroxychromene-2-carboxylate isomerase; 2-hydroxychromene-2-carboxylate isomerase			1
1527	WP_029496194.1;WP_034760139.1;WP_034782534.1;WP_071079173.1;WP_092716010.1	translational GTPase TypA; MULTISPECIES: translational GTPase TypA			1
1528	WP_026132837.1	MULTISPECIES: chemotaxis response regulator CheY			1
1529	WP_010402125.1;WP_034753837.1;WP_034780940.1;WP_070257791.1;WP_071074997.1;WP_072457437.1;WP_099395785.1;WP_139092026.1;WP_166448586.1;WP_176381329.1;WP_211552189.1	histidinol-phosphate transaminase; MULTISPECIES: histidinol-phosphate transaminase			1
1530	WP_010401817.1;WP_034745637.1	MULTISPECIES: NUDIX hydrolase			1
1531	WP_010400393.1;WP_034750531.1;WP_034783443.1;WP_070260515.1;WP_070281123.1;WP_070303556.1	phosphoribosylanthranilate isomerase; MULTISPECIES: phosphoribosylanthranilate isomerase			1
1532	WP_010399745.1;WP_034750025.1;WP_034779545.1;WP_071076347.1;WP_072452711.1;WP_128142468.1;WP_139089914.1;WP_166447939.1;WP_176385014.1	2-isopropylmalate synthase; MULTISPECIES: 2-isopropylmalate synthase			1
1533	WP_010399212.1;WP_034751917.1;WP_071076663.1	MULTISPECIES: phenylalanine--tRNA ligase subunit alpha; phenylalanine--tRNA ligase subunit alpha			1
1534	WP_034754427.1;WP_070346049.1;WP_071075046.1;WP_211552171.1	D-2-hydroxyacid dehydrogenase family protein	3		5
1535	WP_010396676.1;WP_034758339.1;WP_034778028.1;WP_071078256.1;WP_139092556.1	chemotaxis response regulator protein-glutamate methylesterase; MULTISPECIES: chemotaxis response regulator protein-glutamate methylesterase			1
1536	WP_010396522.1;WP_034758753.1;WP_034786194.1;WP_070254971.1;WP_071078579.1;WP_077401742.1;WP_128139967.1	formyltetrahydrofolate deformylase; MULTISPECIES: formyltetrahydrofolate deformylase			1
1537	WP_010395945.1;WP_034751577.1;WP_071078868.1	ATP-dependent Clp protease adapter ClpS; MULTISPECIES: ATP-dependent Clp protease adapter ClpS	1
1538	OHV95027.1;WP_034759939.1;WP_034781741.1;WP_070257481.1;WP_070288591.1;WP_242428516.1	hypothetical protein AKG95_22350; MULTISPECIES: glycine-rich domain-containing protein-like; MULTISPECIES: hypothetical protein; hypothetical protein	2
1539	EZP38546.1;KKO66081.1;SFY12122.1;WP_010394067.1;WP_034783645.1;WP_072455858.1	Flp/Fap pilin component family protein; Flp/Fap pilin component; pilus assembly protein Flp/PilA; Flp family type IVb pilin	6	9	11
1540	EZP35998.1;OEZ65769.1;OFJ46607.1;WP_034757736.1;WP_034787230.1;WP_070253638.1;WP_071077855.1;WP_128089357.1;WP_166449947.1	putative secreted protein; peptidase M15; hypothetical protein BA896_020125; MULTISPECIES: DUF882 domain-containing protein; DUF882 domain-containing protein	1
1541	WP_010395825.1;WP_034751702.1;WP_034782107.1;WP_070253585.1;WP_072454469.1;WP_128140195.1;WP_166447567.1;WP_176382300.1;WP_211551203.1	enoyl-CoA hydratase family protein			1
1542	WP_010393702.1;WP_034752814.1;WP_034783778.1;WP_070258368.1;WP_071079963.1;WP_139091326.1	ABC transporter substrate-binding protein; MULTISPECIES: ABC transporter substrate-binding protein			1
1543	WP_010395863.1;WP_139090447.1	lipopolysaccharide biosynthesis protein	1	1	1
1544	WP_010393161.1;WP_034784688.1;WP_071079536.1;WP_096233755.1;WP_240943612.1	MULTISPECIES: orotate phosphoribosyltransferase; orotate phosphoribosyltransferase			1
1545	WP_010393158.1;WP_034749399.1;WP_071079537.1	exodeoxyribonuclease III; MULTISPECIES: exodeoxyribonuclease III			1
1546	TNC79167.1;WP_034749671.1;WP_034779259.1;WP_070255359.1;WP_072452881.1;WP_176376105.1;WP_176384902.1;WP_181878058.1;WP_189396515.1;WP_205711400.1;WP_211550682.1	xanthine dehydrogenase family protein molybdopterin-binding subunit; molybdopterin-dependent oxidoreductase			1
1547	WP_034754326.1;WP_034781314.1;WP_070258733.1;WP_072457580.1;WP_128140535.1;WP_139091966.1;WP_176376672.1;WP_176385877.1	M1 family metallopeptidase	1
1548	TNC78458.1;WP_181878077.1;WP_189396502.1	nuclear transport factor 2 family protein			1
1549	STR25716.1;TNC77194.1;WP_189396581.1	L-lysine 2,3-aminomutase; lysine 2,3-aminomutase			1
1550	STQ93441.1;WP_034751774.1;WP_034782043.1;WP_070253492.1;WP_072454438.1;WP_115057432.1;WP_139090400.1;WP_166447603.1;WP_176374902.1;WP_211551262.1	LigB family dioxygenase; dioxygenase			1
1551	WP_034754200.1;WP_072455450.1	MULTISPECIES: (2Fe-2S)-binding protein; (2Fe-2S)-binding protein	1		1
1552	KAB0332324.1;STQ93689.1;TNC77700.1;WP_034760036.1;WP_034784500.1;WP_070257218.1;WP_070303305.1;WP_071079139.1;WP_128140409.1	TetR/AcrR family transcriptional regulator; Uncharacterised protein; MULTISPECIES: TetR/AcrR family transcriptional regulator	1
1553	QKY05846.1;WP_034749273.1;WP_034784744.1;WP_070253831.1;WP_072456715.1;WP_128141260.1;WP_139091750.1;WP_166448166.1;WP_211551824.1	MBL fold metallo-hydrolase; MULTISPECIES: MBL fold metallo-hydrolase			1
1554	OHV98823.1;WP_034746165.1;WP_034780569.1;WP_070254637.1;WP_070346169.1;WP_071075357.1;WP_072454941.1;WP_128141795.1;WP_139090644.1;WP_166446425.1;WP_176376573.1;WP_176385706.1;WP_211548346.1	peptidase M16; insulinase family protein			1
1555	OHV98321.1	hypothetical protein AKG95_03500			1
1556	OEZ53465.1;WP_217495263.1	hypothetical protein JANLI_41450; hypothetical protein			2
1557	WP_034753863.1;WP_034780922.1;WP_070257797.1;WP_072457424.1;WP_128140597.1;WP_139092022.1;WP_166448580.1;WP_176374379.1;WP_176381327.1;WP_211552186.1	DEAD/DEAH box helicase	1
1558	KHA80438.1;WP_046684548.1;WP_070346076.1;WP_071075161.1	acyl-CoA hydrolase; MULTISPECIES: acyl-CoA thioesterase; acyl-CoA thioesterase			1
1559	KHA80196.1;SFX14872.1;WP_052139962.1;WP_139089878.1;WP_139089879.1;WP_139248192.1;WP_152546418.1;WP_166447994.1;WP_176376145.1	hypothetical protein NC77_04290; hypothetical protein SAMN03097694_0920; sel1 repeat family protein			1
1560	KHA80155.1;WP_010399816.1;WP_051991046.1;WP_052139972.1;WP_070255706.1;WP_071076321.1;WP_072452681.1;WP_128142448.1;WP_139089928.1;WP_166449101.1;WP_176376191.1;WP_176385038.1;WP_211550844.1	type VI secretion protein; type VI secretion system protein TssA			1
1561	OHV93829.1	hypothetical protein AKG95_28595	1	1
1562	EZP38462.1;STQ94296.1;WP_034752860.1;WP_128140776.1;WP_139091338.1;WP_166446063.1;WP_217653684.1	putative ThiJ/PfpI domain-containing protein; Molecular chaperone Hsp31 and glyoxalase 3; type 1 glutamine amidotransferase domain-containing protein	1	1	1
1563	KHA77364.1;OHV95618.1;WP_070259741.1;WP_080698823.1;WP_080753590.1;WP_081344848.1;WP_081368336.1;WP_083299500.1;WP_128140098.1;WP_139090854.1;WP_211549044.1;WP_240943502.1	DNA-directed RNA polymerase subunit delta; S-adenosyl-l-methionine hydroxide adenosyltransferase family protein; MULTISPECIES: S-adenosyl-l-methionine hydroxide adenosyltransferase family protein			2
1564	KHA76622.1;OFJ50003.1;OHV95592.1;WP_010396464.1;WP_051992001.1;WP_052140479.1;WP_081345556.1;WP_139090936.1;WP_176382579.1	hypothetical protein NC77_23130; hypothetical protein BA896_000655; hypothetical protein AKG95_19705; hypothetical protein; MULTISPECIES: hypothetical protein			1
1565	KAB0327279.1;WP_071078174.1;WP_174718096.1	peptidyl-prolyl cis-trans isomerase; peptidylprolyl isomerase; MULTISPECIES: peptidylprolyl isomerase			1
1566	WP_034753572.1;WP_034783788.1;WP_071079970.1;WP_072456229.1;WP_139091322.1;WP_166446078.1;WP_176374448.1	two-component system response regulator; MULTISPECIES: two-component system response regulator	1	1
1567	EZP41679.1;WP_052140002.1;WP_071075478.1;WP_081345600.1;WP_081368249.1;WP_128141896.1;WP_139090731.1;WP_139144617.1;WP_152546358.1;WP_166446313.1;WP_176376515.1;WP_211548201.1	Alginate lyase; alginate lyase family protein; MULTISPECIES: alginate lyase family protein			1
1568	EZP40075.1;OEZ46927.1;OEZ83108.1;SFX05744.1;WP_034783488.1;WP_072454028.1	Transcriptional regulator Crp/Fnr family protein; fumarate and nitrate reduction regulatory protein; CRP/FNR family transcriptional regulator, anaerobic regulatory protein; MULTISPECIES: helix-turn-helix domain-containing protein; helix-turn-helix domain-containing protein			1
1569	EZP39623.1;OEZ66045.1;SFX68491.1;STQ93379.1;WP_010395830.1;WP_034751829.1;WP_034782311.1;WP_071079303.1;WP_072454548.1;WP_128140875.1;WP_139090506.1;WP_166447718.1;WP_176382302.1	Endoribonuclease L-PSP; 2-iminobutanoate/2-iminopropanoate deaminase; Enamine deaminase RidA, house cleaning of reactive enamine intermediates, YjgF/YER057c/UK114 family; Enamine/imine deaminase; RidA family protein; MULTISPECIES: RidA family protein			1
1570	WP_010395415.1;WP_034759955.1;WP_166447706.1	HPF/RaiA family ribosome-associated protein	1	1	1
1571	WP_034753519.1;WP_034784397.1;WP_070259846.1;WP_071079606.1;WP_072457145.1;WP_128141205.1;WP_139092630.1;WP_166448971.1	hypothetical protein; MULTISPECIES: hypothetical protein	5	7	4
1572	EZP38530.1;KAB0332234.1;OHV94186.1;TNC75932.1;WP_034783665.1;WP_072455879.1;WP_128140972.1;WP_176381528.1;WP_223278972.1	ABC sugar transporter, periplasmic ligand binding protein; substrate-binding domain-containing protein; ABC transporter substrate-binding protein; MULTISPECIES: substrate-binding domain-containing protein			1
1573	EZP37663.1;OEZ53057.1;OHV99169.1;SFY33246.1;STQ93936.1;WP_034754388.1;WP_072457538.1;WP_081344388.1;WP_081345818.1;WP_128140563.1;WP_139091991.1;WP_166448532.1;WP_176376676.1;WP_176385884.1;WP_211552160.1;WP_240317603.1	Pyrophosphatase; NADH pyrophosphatase; NAD+ diphosphatase; NAD(+) diphosphatase			2
1574	WP_010395405.1;WP_034759964.1;WP_034781723.1;WP_071079105.1;WP_128140371.1	LemA family protein; MULTISPECIES: LemA family protein	1
1575	EZP35891.1;OFJ46913.1;WP_034786027.1;WP_071077941.1;WP_196856001.1	ATP-dependent zinc metalloprotease FtsH; cell division protein FtsH; MULTISPECIES: ATP-dependent zinc metalloprotease FtsH			1
1576	WP_034753434.1;WP_034778485.1;WP_128141145.1;WP_139092183.1;WP_166449039.1	MULTISPECIES: spore coat U domain-containing protein; spore coat protein U domain-containing protein; spore coat U domain-containing protein	1	2	5
1577	WP_010395396.1;WP_034784486.1;WP_070257292.1;WP_071079108.1;WP_128140374.1;WP_139090231.1;WP_211551423.1	SDR family oxidoreductase; MULTISPECIES: SDR family oxidoreductase	1
1578	AQR71913.1;TNC72723.1;WP_071078429.1;WP_175560510.1	transcriptional regulator; GbsR/MarR family transcriptional regulator; MULTISPECIES: GbsR/MarR family transcriptional regulator			1
1579	ABK64023.1;ABK64108.1;NVI85101.1;TNC72685.1;WP_071077922.1;WP_072454621.1;WP_080698773.1;WP_128139690.1;WP_166449782.1;WP_176375326.1;WP_189396711.1;WP_217495267.1	putative ribonuclease I; ribonuclease; hypothetical protein; MULTISPECIES: hypothetical protein			1
1580	ABK64022.1;KHA76656.1;OEZ52538.1;OHV96426.1;WP_128139695.1;WP_139092485.1;WP_139144249.1;WP_139174556.1;WP_139248382.1;WP_152546546.1;WP_166449778.1;WP_176375321.1;WP_176383001.1;WP_205412589.1;WP_211547472.1	hypothetical protein; hypothetical protein NC77_22415; hypothetical protein JANLI_46830; hypothetical protein AKG95_16860			1
1581	WP_222838424.1	alpha/beta fold hydrolase		1
1582	WP_166449079.1	hypothetical protein		1
1583	WP_166447450.1	tRNA 2-selenouridine(34) synthase MnmH		1
1584	WP_139174645.1;WP_139248391.1;WP_152546556.1;WP_166447174.1	hypothetical protein		1
1585	WP_034753140.1;WP_072457702.1;WP_139091444.1	MULTISPECIES: hypothetical protein; hypothetical protein	1		1
1586	WP_139089652.1;WP_152615235.1;WP_166446765.1	hypothetical protein; hypothetical protein, partial		2
1587	OFJ49726.1;WP_034754116.1;WP_034785281.1;WP_070253713.1;WP_071075830.1;WP_139092300.1	RNA pseudouridine synthase; MULTISPECIES: RluA family pseudouridine synthase; RluA family pseudouridine synthase	1	1
1588	WP_115057409.1;WP_139174781.1;WP_166448155.1;WP_176374677.1;WP_176381812.1;WP_211551834.1	MULTISPECIES: IPT/TIG domain-containing protein; IPT/TIG domain-containing protein; hypothetical protein		1
1589	WP_010395227.1;WP_034760210.1;WP_071079196.1;WP_072454286.1;WP_166449548.1	NAD(P)/FAD-dependent oxidoreductase	1
1590	WP_010395164.1;WP_034754652.1;WP_034782447.1;WP_046685445.1;WP_070260073.1;WP_071079221.1;WP_086137518.1;WP_166449639.1	glutamate 5-kinase; MULTISPECIES: glutamate 5-kinase	1
1591	OFJ49158.1;OHV98061.1;SFY29963.1;STR25497.1;WP_051990727.1;WP_052139921.1;WP_070254714.1;WP_070281774.1;WP_071075982.1;WP_176376953.1;WP_208760735.1;WP_211548633.1;WP_223278887.1	hypothetical protein BA896_010010; lipoprotein; outer membrane protein assembly factor BamE; Small protein A precursor; MULTISPECIES: outer membrane protein assembly factor BamE	1
1592	WP_071077686.1;WP_139089427.1;WP_176384263.1	phage tail tube protein		1	1
1593	WP_071077023.1	phosphoserine phosphatase SerB		1	1
1594	WP_010395159.1;WP_034754647.1;WP_071079223.1	GTPase ObgE; MULTISPECIES: GTPase ObgE	1
1595	WP_070345468.1;WP_128140262.1	phage major capsid protein, P2 family		1
1596	WP_070257577.1	PEPxxWA-CTERM sorting domain-containing protein		1
1597	WP_010395157.1	MULTISPECIES: 50S ribosomal protein L27	1	1
1598	OFJ48986.1;WP_034753813.1;WP_034780951.1;WP_070257788.1;WP_071074989.1;WP_072457447.1;WP_128140607.1;WP_139092030.1;WP_166448592.1;WP_176374384.1;WP_176381333.1;WP_211552192.1	ABC transporter; VacJ family lipoprotein; MULTISPECIES: VacJ family lipoprotein; MlaA family lipoprotein	1	1
1599	WP_070256232.1	hypothetical protein		2	4
1600	WP_051991669.1;WP_072453356.1;WP_139089508.1	MULTISPECIES: SMI1/KNR4 family protein; SMI1/KNR4 family protein		1
1601	WP_051991048.1;WP_128142443.1;WP_166449107.1	MULTISPECIES: type VI secretion system lipoprotein TssJ; type VI secretion system lipoprotein TssJ		1
1602	WP_034785940.1;WP_070279756.1;WP_072453508.1;WP_205711353.1	MULTISPECIES: class I SAM-dependent methyltransferase; class I SAM-dependent methyltransferase; methyltransferase domain-containing protein		1
1603	OFJ48452.1;WP_029496044.1;WP_071079575.1	alkaline phosphatase	1	1
1604	EZP38423.1;WP_029496083.1;WP_034752791.1;WP_071079975.1	Transcriptional regulator, TetR family; nucleoid occlusion factor SlmA; MULTISPECIES: nucleoid occlusion factor SlmA	1		1
1605	WP_034784140.1	MULTISPECIES: acyl-ACP--UDP-N-acetylglucosamine O-acyltransferase		1
1606	WP_010394997.1;WP_034748807.1;WP_034784995.1;WP_071079368.1;WP_072457006.1;WP_128141372.1;WP_139091658.1;WP_166448276.1;WP_176374739.1;WP_211551696.1	dephospho-CoA kinase	4		2
1607	WP_034781109.1;WP_051991625.1;WP_070256807.1;WP_070281989.1;WP_070305045.1;WP_072453282.1;WP_139089596.1;WP_166446830.1;WP_176375910.1	agglutinin biogenesis protein MshI; MULTISPECIES: agglutinin biogenesis protein MshI		1
1608	WP_034780178.1;WP_070257430.1;WP_071075555.1;WP_072455079.1;WP_128141951.1;WP_166450123.1;WP_176376479.1;WP_176385545.1;WP_211548139.1	glycine--tRNA ligase subunit beta		2	1
1609	WP_034779163.1;WP_070254542.1;WP_166448094.1;WP_176376083.1;WP_176384852.1;WP_211550621.1	hsp70 family protein; Hsp70 family protein		1	1
1610	WP_034760254.1;WP_071079209.1;WP_072454280.1;WP_166449539.1;WP_176381989.1	MULTISPECIES: molybdopterin-binding protein; molybdopterin-binding protein; competence/damage-inducible protein A		1
1611	WP_034760227.1;WP_034782484.1;WP_070345731.1;WP_071079201.1;WP_072454284.1;WP_128140456.1;WP_139090158.1	MULTISPECIES: nitrogen regulation protein NR(II); nitrogen regulation protein NR(II)		1
1612	WP_010394836.1;WP_034784868.1;WP_070258795.1;WP_071079428.1;WP_211551752.1	tRNA (uridine(34)/cytosine(34)/5-carboxymethylaminomethyluridine(34)-2'-O)-methyltransferase TrmL; MULTISPECIES: tRNA (uridine(34)/cytosine(34)/5-carboxymethylaminomethyluridine(34)-2'-O)-methyltransferase TrmL	1		1
1613	WP_034759700.1;WP_034781921.1;WP_128140312.1	MULTISPECIES: antibiotic biosynthesis monooxygenase		1	1
1614	WP_034759241.1;WP_034785114.1;WP_072456312.1;WP_128140096.1;WP_139090855.1;WP_166446983.1;WP_176374968.1;WP_211549042.1	NAD(P)H-hydrate dehydratase		1	1
1615	WP_034757833.1;WP_034787851.1;WP_052140612.1;WP_128139620.1;WP_166449916.1	MULTISPECIES: flagellar filament capping protein FliD; flagellar filament capping protein FliD		1
1616	WP_034755788.1;WP_034785793.1;WP_070347392.1;WP_072453458.1;WP_128143077.1;WP_139089292.1;WP_176375768.1	MULTISPECIES: DUF481 domain-containing protein; DUF481 domain-containing protein		1
1617	WP_034755381.1;WP_034782951.1;WP_046683005.1;WP_070254173.1;WP_070347113.1;WP_071076788.1;WP_176375884.1	nucleotide 5'-monophosphate nucleosidase PpnN; MULTISPECIES: nucleotide 5'-monophosphate nucleosidase PpnN		1
1618	WP_034755370.1;WP_034782960.1;WP_070254166.1;WP_070305010.1;WP_071076781.1;WP_128142849.1;WP_139089571.1;WP_166446856.1;WP_176375890.1	triacylglycerol lipase; MULTISPECIES: triacylglycerol lipase		1
1619	WP_034754987.1;WP_034783083.1;WP_070301998.1;WP_071076594.1;WP_071080244.1;WP_128142639.1;WP_139089755.1;WP_166446671.1;WP_176376053.1	copper oxidase; MULTISPECIES: copper oxidase		1	1
1620	WP_034753609.1;WP_034783549.1;WP_070258563.1;WP_070345938.1;WP_071079829.1;WP_072456209.1;WP_128141012.1;WP_139091412.1;WP_166445977.1;WP_176374503.1;WP_176381559.1	GTP-binding protein; MULTISPECIES: GTP-binding protein		1
1621	WP_034752977.1;WP_034783643.1;WP_071079874.1;WP_072455856.1;WP_081345808.1;WP_128140984.1;WP_139091392.1;WP_166446005.1;WP_176374490.1;WP_176381537.1;WP_211548898.1	ATP-binding protein; ATPase		1	1
1622	WP_034752682.1;WP_034783842.1;WP_070257827.1;WP_070346000.1;WP_071080015.1;WP_072456009.1;WP_128140730.1;WP_166446107.1;WP_211548795.1	tRNA uridine-5-carboxymethylaminomethyl(34) synthesis enzyme MnmG		1
1623	WP_034752481.1;WP_034782750.1;WP_070257892.1;WP_072456155.1;WP_092609806.1;WP_128140654.1;WP_139092129.1;WP_166446188.1;WP_176381394.1;WP_211548688.1	uracil-DNA glycosylase; MULTISPECIES: uracil-DNA glycosylase		1	1
1624	WP_034752642.1;WP_034783859.1	MULTISPECIES: LysR family transcriptional regulator	1	1	1
1625	WP_010394587.1;WP_034753331.1;WP_034778388.1	ribosome-associated translation inhibitor RaiA; MULTISPECIES: ribosome-associated translation inhibitor RaiA	1		1
1626	OFJ47957.1;WP_034751530.1;WP_034782209.1;WP_070253888.1;WP_070282797.1;WP_071078854.1;WP_072454513.1;WP_128140142.1;WP_139092716.1;WP_166447509.1;WP_208760691.1	cobalamin biosynthesis protein CbiX; CbiX/SirB N-terminal domain-containing protein; MULTISPECIES: CbiX/SirB N-terminal domain-containing protein	1
1627	WP_034751561.1;WP_034782197.1;WP_071078861.1;WP_128140147.1;WP_166447512.1	MULTISPECIES: exodeoxyribonuclease III; exodeoxyribonuclease III		1
1628	WP_034752639.1;WP_034783861.1;WP_070303218.1;WP_099389705.1;WP_128140722.1;WP_139092067.1;WP_166446116.1	chalcone isomerase family protein; MULTISPECIES: chalcone isomerase family protein	2
1629	WP_034751505.1;WP_071078844.1	MULTISPECIES: CysB family HTH-type transcriptional regulator		1
1630	WP_034752595.1;WP_034782649.1;WP_070257921.1;WP_072456239.1;WP_128140708.1;WP_139092084.1;WP_166446134.1;WP_211548747.1	MULTISPECIES: hypothetical protein; hypothetical protein	1
1631	WP_010394539.1;WP_034753273.1;WP_034778340.1;WP_070259557.1;WP_071079738.1;WP_128141099.1	50S ribosomal protein L25/general stress protein Ctc; MULTISPECIES: 50S ribosomal protein L25/general stress protein Ctc	1	1	2
1632	WP_034750787.1;WP_052140550.1;WP_070260415.1;WP_072455297.1;WP_128142257.1;WP_139091511.1;WP_166449999.1;WP_176376309.1	MULTISPECIES: PRC-barrel domain-containing protein; PRC-barrel domain-containing protein		1
1633	OFJ47546.1;WP_034749853.1;WP_034779399.1;WP_070255514.1;WP_071076415.1;WP_082261076.1;WP_128142525.1;WP_139248196.1;WP_166448005.1;WP_211550746.1	hypothetical protein BA896_016775; hypothetical protein; MULTISPECIES: hypothetical protein	1
1634	WP_034748811.1;WP_071079369.1;WP_139091659.1	MULTISPECIES: cell division protein ZapD; cell division protein ZapD		1
1635	WP_034752460.1;WP_034782777.1;WP_046681752.1;WP_128140647.1	16S rRNA (cytidine(1402)-2'-O)-methyltransferase; MULTISPECIES: 16S rRNA (cytidine(1402)-2'-O)-methyltransferase	1	1
1636	WP_070259195.1	AAA family ATPase		1
1637	WP_034748795.1;WP_034785001.1;WP_070258889.1;WP_071079360.1;WP_072456956.1;WP_139091656.1;WP_166448281.1;WP_176374744.1;WP_211551684.1	ABC transporter substrate-binding protein; MULTISPECIES: ABC transporter substrate-binding protein		1
1638	WP_034748096.1;WP_034788496.1;WP_070253485.1;WP_071078333.1;WP_072454140.1;WP_128141432.1;WP_166447449.1;WP_176375660.1;WP_176383822.1;WP_211549714.1	selenide, water dikinase SelD; MULTISPECIES: selenide, water dikinase SelD		1
1639	WP_034747712.1;WP_034780842.1;WP_070254844.1;WP_070301069.1;WP_128141790.1;WP_139090639.1;WP_166446431.1;WP_176385713.1;WP_211548351.1	cyclopropane-fatty-acyl-phospholipid synthase family protein; MULTISPECIES: cyclopropane-fatty-acyl-phospholipid synthase family protein		1	1
1640	WP_034746720.1;WP_070255909.1;WP_071075547.1;WP_072455074.1;WP_128141945.1;WP_139090773.1;WP_211548144.1	symmetrical bis(5'-nucleosyl)-tetraphosphatase		1
1641	WP_010394497.1;WP_034753236.1;WP_035824033.1;WP_128141082.1;WP_166445913.1	cytochrome c4; MULTISPECIES: cytochrome c4	1
1642	WP_034746666.1;WP_034780243.1;WP_070301206.1;WP_071075531.1;WP_128141929.1;WP_166446277.1;WP_176376491.1;WP_176385571.1	HAD-IA family hydrolase; MULTISPECIES: HAD-IA family hydrolase		1
1643	WP_010402121.1;WP_034753842.1;WP_034780937.1;WP_071074998.1	1-(5-phosphoribosyl)-5-[(5-phosphoribosylamino)methylideneamino]imidazole-4-carboxamide isomerase; MULTISPECIES: 1-(5-phosphoribosyl)-5-[(5-phosphoribosylamino)methylideneamino]imidazole-4-carboxamide isomerase		1
1644	WP_010401475.1;WP_034746358.1;WP_034780402.1;WP_070254583.1;WP_071075428.1;WP_072454983.1;WP_139090798.1;WP_151097123.1;WP_166446611.1;WP_176386311.1	phenylacetate-CoA oxygenase subunit PaaC; MULTISPECIES: phenylacetate-CoA oxygenase subunit PaaC		1	1
1645	WP_010401321.1;WP_034746646.1;WP_034780246.1;WP_070255936.1;WP_071075528.1;WP_072455059.1;WP_128141926.1;WP_139090758.1;WP_166446281.1;WP_176376492.1;WP_211548161.1	RNB domain-containing ribonuclease; MULTISPECIES: RNB domain-containing ribonuclease		1
1646	WP_010401252.1;WP_034746771.1;WP_034780151.1;WP_070257434.1;WP_070301229.1;WP_071075563.1;WP_166450115.1	HDOD domain-containing protein; MULTISPECIES: HDOD domain-containing protein		1
1647	WP_010400908.1;WP_034747499.1;WP_034785179.1;WP_071075785.1	MULTISPECIES: IclR family transcriptional regulator; IclR family transcriptional regulator		1
1648	WP_034752280.1;WP_034784167.1;WP_070257398.1;WP_070279245.1;WP_071077770.1;WP_072454001.1;WP_128139573.1;WP_166449857.1	glycine cleavage system aminomethyltransferase GcvT; MULTISPECIES: glycine cleavage system aminomethyltransferase GcvT	1	1	1
1649	WP_010400869.1;WP_166448881.1	bifunctional phosphopantothenoylcysteine decarboxylase/phosphopantothenate--cysteine ligase CoaBC		1	1
1650	WP_010400706.1;WP_071075885.1	SIS domain-containing protein; MULTISPECIES: SIS domain-containing protein		1
1651	WP_010399899.1;WP_034752052.1;WP_034789077.1;WP_071076265.1;WP_072452591.1	cell division protein ZapE; MULTISPECIES: cell division protein ZapE		1
1652	WP_010399866.1	nicotinate phosphoribosyltransferase		1	1
1653	WP_010399777.1;WP_034750084.1;WP_070302224.1	IscS subfamily cysteine desulfurase; MULTISPECIES: IscS subfamily cysteine desulfurase		1	1
1654	WP_034752168.1;WP_128142361.1;WP_139091617.1	AdeC/AdeK/OprM family multidrug efflux complex outer membrane factor	1	1
1655	EZP38367.1;KHA78182.1;OEZ54374.1;OFJ48882.1;OHV94324.1;PHV20166.1;QKY01052.1;SFY15028.1;STQ94198.1;WP_052140240.1;WP_070257834.1;WP_072456021.1;WP_081344962.1;WP_128140933.1;WP_176376689.1;WP_208760707.1;WP_240943380.1	5'-methylthioadenosine/S-adenosylhomocysteine nucleosidase MtnN; S-adenosylhomocysteine nucleosidase; 5'-methylthioadenosine/S-adenosylhomocysteine nucleosidase; 5'-methylthioadenosine/adenosylhomocysteine nucleosidase; adenosylhomocysteine nucleosidase; MTA/SAH nucleosidase	1
1656	WP_010396203.1;WP_034759118.1;WP_071078710.1	recombination mediator RecR; MULTISPECIES: recombination mediator RecR		1	1
1657	WP_010396001.1;WP_034751502.1;WP_034782226.1;WP_071078843.1;WP_072454517.1;WP_128140134.1;WP_139092712.1	class I SAM-dependent methyltransferase; MULTISPECIES: class I SAM-dependent methyltransferase		1
1658	WP_139174827.1	hypothetical protein		1
1659	WP_010393605.1;WP_034752899.1;WP_071079925.1	hypothetical protein; MULTISPECIES: hypothetical protein		1
1660	OFJ46684.1;OHV96271.1;WP_034752272.1;WP_034784164.1;WP_071653689.1;WP_081344724.1;WP_082261145.1;WP_128139571.1;WP_139092740.1;WP_176375404.1;WP_205711566.1	chromosome segregation protein SMC; MULTISPECIES: chromosome segregation protein SMC	1		1
1661	WP_034752031.1;WP_034789040.1;WP_070254064.1;WP_071076280.1;WP_099394303.1;WP_128142405.1	MULTISPECIES: tetratricopeptide repeat protein; tetratricopeptide repeat protein	1	1
1662	STQ93233.1;WP_034759238.1;WP_034785117.1;WP_070259744.1;WP_071078749.1;WP_072456314.1;WP_139090856.1;WP_166446984.1;WP_176374969.1;WP_211549040.1	bifunctional RNase H/acid phosphatase; histidine phosphatase family protein; MULTISPECIES: histidine phosphatase family protein; phosphoglycerate mutase family protein		1
1663	WP_010394320.1;WP_034753136.1;WP_128141044.1	MULTISPECIES: 50S ribosomal protein L7/L12	2
1664	OFJ46365.1;OHV95644.1;WP_034786453.1;WP_128089378.1;WP_223278727.1;WP_231958146.1	homoprotocatechuate degradation operon regulator, HpaR; MarR family transcriptional regulator; MULTISPECIES: homoprotocatechuate degradation operon regulator HpaR; homoprotocatechuate degradation operon regulator HpaR	1
1665	EZP42085.1;SFY05006.1;WP_092608397.1;WP_128142157.1;WP_223279092.1;WP_235194163.1	hypothetical protein BW37_00866; PEP-CTERM protein-sorting domain-containing protein/MYXO-CTERM domain-containing protein; MULTISPECIES: PEP-CTERM sorting domain-containing protein; PEPxxWA-CTERM sorting domain-containing protein; FxDxF family PEP-CTERM protein	1
1666	WP_034751963.1;WP_034783115.1;WP_070258019.1;WP_071076621.1;WP_072453051.1;WP_128142659.1;WP_139089734.1;WP_166446690.1;WP_176376034.1;WP_176384739.1;WP_211550513.1	D-2-hydroxyacid dehydrogenase	1
1667	OHV97318.1;WP_139174384.1	hypothetical protein AKG95_08680; hypothetical protein		1
1668	OHV96819.1;QKY03480.1;TNC71576.1;WP_034751394.1;WP_034787626.1;WP_043461984.1;WP_181877918.1;WP_189396735.1;WP_240943667.1;WP_242428475.1	GDSL family lipase; arylesterase; MULTISPECIES: arylesterase		1
1669	OFJ49981.1;WP_034751995.1;WP_034788988.1;WP_046685690.1;WP_071076299.1;WP_128142427.1;WP_139089948.1;WP_181878133.1;WP_193365538.1	excinuclease ABC subunit B; excinuclease ABC subunit UvrB; MULTISPECIES: excinuclease ABC subunit UvrB		1
1670	OEZ82768.1	flagellar hook-associated protein 2	2	1	1
1671	EZP35037.1;OEZ58631.1;STQ93021.1;WP_034758694.1;WP_034786158.1;WP_128140852.1;WP_139091021.1;WP_166447214.1;WP_176376777.1;WP_176386071.1;WP_211547689.1	hypothetical protein BW37_05009; hypothetical protein JANLI_18030; Uncharacterized protein conserved in bacteria; GNAT family N-acetyltransferase			1
1672	EZP35732.1;WP_235194331.1	hypothetical protein BW37_04546; alpha/beta hydrolase			1
1673	OFJ47404.1;WP_010399632.1;WP_071076414.1	two-component system response regulator OmpR		1	1
1674	OEZ86967.1;STQ93880.1;WP_034754292.1;WP_034781354.1;WP_128140526.1;WP_139091959.1;WP_139248491.1;WP_176385869.1;WP_211552134.1;WP_240943633.1	hypothetical protein JAB6_13810; Protein of uncharacterised function (DUF1175); DUF1175 family protein; MULTISPECIES: DUF1175 family protein		1
1675	WP_010394235.1;WP_034753084.1;WP_034783533.1;WP_071079818.1;WP_128141018.1;WP_166445969.1	methylenetetrahydrofolate reductase [NAD(P)H]; MULTISPECIES: methylenetetrahydrofolate reductase [NAD(P)H]	1
1676	OEZ58035.1;WP_070255839.1;WP_071076866.1;WP_176375835.1;WP_176384345.1	hypothetical protein JANLI_22400; DUF1911 domain-containing protein		1
1677	WP_010394175.1;WP_034753032.1;WP_034783576.1;WP_070258543.1;WP_071079848.1;WP_072455817.1;WP_128141379.1;WP_166446232.1;WP_176385930.1	peptidoglycan DD-metalloendopeptidase family protein; MULTISPECIES: peptidoglycan DD-metalloendopeptidase family protein	1
1678	EZP39245.1;WP_010399895.1;WP_034752049.1;WP_071076268.1;WP_211550904.1	TIR domain containing protein; toll/interleukin-1 receptor domain-containing protein; MULTISPECIES: toll/interleukin-1 receptor domain-containing protein; TIR domain-containing protein			1
1679	ABK64029.1;ABK64114.1;KAB0327300.1;TNC72725.1;WP_070279808.1;WP_072454615.1;WP_152546547.1;WP_174718099.1;WP_181877847.1;WP_189396713.1;WP_205711554.1	conserved hypothetical protein; copper chaperone PCu(A)C; MULTISPECIES: copper chaperone PCu(A)C	1
1680	KHA78820.1;QKY07470.1;SFX62975.1;TNC77696.1;WP_051992107.1;WP_052140132.1;WP_071079184.1;WP_081345921.1;WP_081368150.1;WP_176385996.1;WP_189396550.1;WP_240943786.1	heme-binding protein; ABC transporter substrate-binding protein; ABC-type oligopeptide transport system, substrate-binding protein		1
1681	KHA76705.1;WP_051991820.1;WP_052140450.1;WP_070254567.1;WP_070345960.1;WP_071079344.1;WP_072457801.1;WP_092613752.1;WP_139092836.1;WP_166450264.1;WP_176374758.1;WP_211552230.1	GTP-binding domain-containing protein; DUF3482 domain-containing protein; MULTISPECIES: DUF3482 domain-containing protein; GTPase domain-containing protein		1
1682	EZP40833.1;OEZ65062.1;STR18710.1;WP_010393218.1;WP_034749318.1;WP_034784724.1;WP_070278296.1;WP_128141245.1	Two-components system response regulator; nitrogen regulation protein NR(I); Nitrogen regulation protein NR(I); response regulator; MULTISPECIES: response regulator			1
1683	WP_034751802.1;WP_034782013.1;WP_070257573.1;WP_070345612.1;WP_072454427.1;WP_128140248.1;WP_139090387.1;WP_166447618.1;WP_176374890.1	MULTISPECIES: 3-phosphoshikimate 1-carboxyvinyltransferase; 3-phosphoshikimate 1-carboxyvinyltransferase	1	1	1
1684	WP_034751755.1;WP_034782068.1;WP_070253505.1;WP_071078934.1;WP_072454448.1;WP_128140222.1;WP_139090412.1;WP_176382266.1	L-glyceraldehyde 3-phosphate reductase; MULTISPECIES: L-glyceraldehyde 3-phosphate reductase	1
1685	EZP41866.1;WP_034746993.1;WP_128142019.1;WP_139091166.1;WP_139248418.1	hypothetical protein BW37_00645; hypothetical protein		1	2
1686	KHA76057.1;WP_052140594.1;WP_070254479.1;WP_071077378.1;WP_211549626.1	hypothetical protein NC77_26520; MULTISPECIES: DUF4142 domain-containing protein; DUF4142 domain-containing protein			1
1687	EZP41263.1	Transcriptional regulator MarR family protein		1
1688	EZP36490.1;OEZ56590.1;STR27564.1;WP_034755169.1;WP_034778601.1;WP_070256713.1;WP_070346728.1;WP_071076714.1;WP_128143340.1;WP_139090044.1;WP_151097765.1;WP_166446934.1;WP_176386235.1	Cystathionine beta-synthase Cbs; putative cystathionine beta-synthase; Putative cystathionine beta-synthase Rv1077; cystathionine beta-synthase; MULTISPECIES: cystathionine beta-synthase		1
1689	EZP36019.1;OEZ65747.1;OFJ46700.1;WP_034757812.1;WP_070253629.1;WP_128089359.1;WP_166449918.1;WP_176375375.1	Flagellar biosynthesis anti-sigma factor FlgM; anti-sigma-28 factor, FlgM; flagellar biosynthesis anti-sigma factor FlgM; MULTISPECIES: flagellar biosynthesis anti-sigma factor FlgM		1
1690	KHA78583.1;OEZ56680.1;STR27654.1;TNC78445.1;WP_161789573.1;WP_167468673.1;WP_176375899.1;WP_176384458.1;WP_181878080.1;WP_189396501.1;WP_211550246.1	hypothetical protein NC77_12170; esterase EstB; Esterase estB; beta-lactamase family protein; serine hydrolase			1
1691	EZP35994.1;KAB0324628.1;SFX76098.1;STQ92530.1;WP_072454844.1;WP_139092674.1;WP_166449948.1;WP_170840522.1;WP_181877922.1	Sulfate-binding protein Sbp; sulfate ABC transporter substrate-binding protein; sulfate transport system substrate-binding protein; Sulfate starvation-induced protein 2		1	2
1692	WP_010393995.1;WP_034752436.1;WP_034782797.1;WP_070257910.1;WP_070278418.1;WP_071080132.1;WP_072456185.1;WP_128140637.1;WP_166446209.1;WP_176374406.1;WP_211548675.1	methylcrotonoyl-CoA carboxylase; MULTISPECIES: methylcrotonoyl-CoA carboxylase	2	2	1
1693	EZP35074.1;OEZ51489.1;WP_010396489.1;WP_034758799.1	Inositol-1-monophosphatase SuhB; inositol-1-monophosphatase; inositol monophosphatase; MULTISPECIES: inositol monophosphatase		1
1694	EZP35043.1;KHA76616.1;OEZ58637.1;OFJ49999.1;SFY21800.1;STQ93027.1;WP_051992053.1;WP_052140482.1;WP_070255277.1;WP_071078797.1;WP_072456563.1;WP_080570601.1;WP_081345568.1;WP_099388516.1;WP_128139956.1;WP_139090969.1;WP_176376775.1;WP_240943523.1	Porphobilinogen deaminase; porphobilinogen deaminase; hydroxymethylbilane synthase; MULTISPECIES: hydroxymethylbilane synthase		1	1
1695	AYM77079.1;KAB0327399.1;OHV97615.1;QKY11749.1;WP_115057526.1;WP_128143344.1;WP_139174425.1;WP_176386225.1	30S ribosomal protein S12 methylthiotransferase RimO; ribosomal protein S12 methylthiotransferase; MULTISPECIES: 30S ribosomal protein S12 methylthiotransferase RimO		1
1696	APA69562.1;OFJ47927.1;WP_170840539.1;WP_175560553.1;WP_208760690.1	oligoribonuclease; MULTISPECIES: oligoribonuclease		1	1
1697	WP_010393984.1;WP_034752449.1;WP_034782789.1;WP_070303144.1;WP_071080127.1;WP_128140641.1;WP_139092144.1	biotin synthase BioB; MULTISPECIES: biotin synthase BioB	3		1
1698	ABK64069.1;OEZ52390.1;WP_139144267.1;WP_211549778.1	hypothetical protein; hypothetical protein JANLI_49800; erythromycin esterase family protein		1
1699	ABK64012.1;ABK64089.1;WP_034757515.1;WP_034785999.1;WP_070258975.1;WP_071077920.1;WP_072454619.1;WP_128089309.1;WP_128139688.1;WP_139092490.1;WP_166449784.1;WP_176375328.1;WP_211547487.1	putative AMP-dependent synthetase and ligase; acyl-CoA synthetase		1	1
1700	WP_010393982.1;WP_034752451.1;WP_034782786.1;WP_070257906.1;WP_071080126.1;WP_072456177.1;WP_128140642.1;WP_139092143.1;WP_176381381.1	acetyl/propionyl/methylcrotonyl-CoA carboxylase subunit alpha	1	1	2
1701	WP_034751218.1	HDOD domain-containing protein	1
1702	WP_010393952.1;WP_034752483.1;WP_034782748.1;WP_071080107.1	lipoyl synthase; MULTISPECIES: lipoyl synthase	3	2	1
1703	WP_222838441.1	hypothetical protein	1
1704	EZP38257.1;KHA78710.1;OEZ51744.1;OFJ50145.1;SFY16592.1;STQ94084.1;TNC74033.1;WP_034753550.1;WP_071080121.1;WP_080570565.1;WP_080753382.1;WP_081368328.1;WP_128140926.1;WP_223279068.1;WP_240943387.1	putative LppC family lipoprotein; LppC family lipoprotein; penicillin-binding protein activator LpoA; hypothetical protein SAMN03097694_4915; Putative lipoprotein; penicillin-binding protein activator	1	1
1705	WP_217495250.1	amidohydrolase family protein	1
1706	WP_211547849.1	hypothetical protein	1		1
1707	WP_211547587.1	cupin-like domain-containing protein	2
1708	WP_205711521.1	response regulator	1	1
1709	OEZ63461.1;WP_034778165.1;WP_176382788.1;WP_211547220.1	hypothetical protein JANLI_08580; transcriptional regulator	1
1710	WP_034750718.1;WP_034783324.1;WP_072455261.1;WP_128142277.1;WP_139091529.1;WP_176376294.1;WP_176385201.1;WP_211546745.1	MULTISPECIES: TonB-dependent receptor; TonB-dependent receptor	1	1
1711	WP_010393661.1;WP_034752854.1;WP_070258392.1;WP_071079946.1;WP_072455946.1;WP_128140774.1;WP_166446066.1	diphthine--ammonia ligase; MULTISPECIES: diphthine--ammonia ligase	1	1
1712	WP_176385853.1	4Fe-4S binding protein	2		3
1713	WP_176382063.1	hypothetical protein	1
1714	TNC78552.1;WP_034751883.1;WP_034783957.1;WP_071076695.1;WP_128142744.1;WP_139248218.1;WP_166446754.1;WP_176375968.1;WP_176384598.1;WP_211550403.1;WP_223278757.1	propionate--CoA ligase			1
1715	OEZ56952.1;WP_034750552.1;WP_034783429.1;WP_070256653.1;WP_070346462.1;WP_071076093.1;WP_115057563.1;WP_139091569.1;WP_176376266.1;WP_211546694.1	chemotaxis regulator CheZ; MULTISPECIES: protein phosphatase CheZ; protein phosphatase CheZ	1	1
1716	WP_034750518.1;WP_034783446.1;WP_070260519.1;WP_070346468.1;WP_071076102.1;WP_166450085.1;WP_176385162.1	MULTISPECIES: bifunctional tetrahydrofolate synthase/dihydrofolate synthase; bifunctional tetrahydrofolate synthase/dihydrofolate synthase	1		1
1717	WP_010393436.1;WP_034753698.1;WP_071079584.1	Co2+/Mg2+ efflux protein ApaG; MULTISPECIES: Co2+/Mg2+ efflux protein ApaG	1
1718	WP_010393631.1;WP_071079935.1	cell division topological specificity factor MinE; MULTISPECIES: cell division topological specificity factor MinE			1
1719	WP_176375032.1	hypothetical protein	7	2	6
1720	WP_010393767.1;WP_034752718.1;WP_034783830.1;WP_071080000.1;WP_128140739.1;WP_139091301.1;WP_166446099.1;WP_211548801.1	SPFH domain-containing protein; MULTISPECIES: SPFH domain-containing protein			1
1721	WP_176375024.1	AAA domain-containing protein	1	1	1
1722	WP_010393433.1;WP_034753540.1;WP_034785637.1;WP_070254121.1;WP_071079588.1;WP_072457171.1;WP_099389965.1;WP_176381774.1;WP_211552117.1	anthranilate phosphoribosyltransferase; MULTISPECIES: anthranilate phosphoribosyltransferase	1	2	1
1723	WP_034750143.1;WP_034779605.1;WP_070255729.1;WP_071076312.1;WP_072452666.1;WP_128142441.1;WP_139089935.1;WP_166449110.1;WP_176376198.1;WP_211550859.1	OmpA family protein; MULTISPECIES: OmpA family protein	1	1	1
1724	WP_010393212.1;WP_034749327.1;WP_034784714.1;WP_071079513.1;WP_072456686.1;WP_139091762.1;WP_176381806.1	16S rRNA (cytosine(967)-C(5))-methyltransferase RsmB; MULTISPECIES: 16S rRNA (cytosine(967)-C(5))-methyltransferase RsmB	1		2
1725	WP_010397808.1;WP_034755820.1;WP_034785813.1;WP_070257045.1;WP_071077133.1;WP_072453466.1;WP_128143085.1;WP_139089281.1;WP_166447310.1;WP_176375761.1;WP_211549930.1	homogentisate 1,2-dioxygenase			2
1726	WP_010398128.1;WP_070254382.1;WP_139088913.1;WP_166448706.1;WP_211549516.1	2-hydroxyacid dehydrogenase			1
1727	WP_166449432.1	phage tail tube protein	1	1	1
1728	EZP41825.1;TNC76337.1;WP_034779977.1;WP_072455116.1;WP_092607970.1;WP_128089147.1;WP_128141989.1;WP_139091194.1;WP_139174320.1;WP_152546362.1;WP_166449684.1;WP_176385510.1	hypothetical protein BW37_00603; hypothetical protein FHI69_15510; hypothetical protein; MULTISPECIES: hypothetical protein	2	2	2
1729	WP_166448851.1	flagellar hook assembly protein FlgD	1
1730	WP_166448846.1	flagellar hook-associated protein FlgL	3	2	3
1731	TNC78728.1;WP_051991809.1;WP_071076540.1;WP_072452950.1;WP_166448107.1	alpha/beta hydrolase	1
1732	OEZ52598.1;WP_034782858.1;WP_070259057.1;WP_176375300.1;WP_176382962.1;WP_211547425.1	colicin I receptor precursor; TonB-dependent receptor	1	1
1733	TNC78433.1;WP_034756249.1;WP_034782958.1;WP_050855929.1;WP_052140174.1;WP_071077024.1;WP_080698708.1;WP_081345466.1;WP_166446857.1;WP_223278746.1	TetR/AcrR family transcriptional regulator; TetR family transcriptional regulator; MULTISPECIES: TetR/AcrR family transcriptional regulator	1	1	1
1734	WP_166447973.1	porin family protein	1	1
1735	WP_166447947.1	NAD(P)H-quinone oxidoreductase	3	1	2
1736	OEZ52081.1;WP_034749416.1	phosphocarrier protein HPr; MULTISPECIES: HPr family phosphocarrier protein	2	1
1737	EZP35192.1;WP_072456377.1;WP_235194349.1	Acetyltransferase, GNAT family; GNAT family N-acetyltransferase	1		4
1738	WP_034749177.1	phosphomethylpyrimidine synthase ThiC	1		1
1739	TNC75718.1;WP_051991102.1;WP_070260417.1;WP_071075914.1;WP_072455300.1;WP_166449998.1;WP_176376310.1;WP_181878034.1;WP_211546779.1;WP_223278977.1	ATP-dependent RNA helicase HrpA; MULTISPECIES: ATP-dependent RNA helicase HrpA	1
1740	TNC75487.1;WP_128142230.1;WP_189396634.1	DUF3304 domain-containing protein	3	2	4
1741	WP_166445904.1	hypothetical protein	5	7	2
1742	TNC75224.1;WP_034788072.1;WP_072453871.1;WP_128139524.1;WP_166448334.1;WP_176383383.1;WP_223279025.1	ankyrin repeat domain-containing protein	1		1
1743	WP_139174651.1	hypothetical protein	9	2	2
1744	WP_139174512.1	Crp/Fnr family transcriptional regulator	1	1	1
1745	WP_034749071.1;WP_072456995.1;WP_128141306.1;WP_139091708.1;WP_166448217.1	YggS family pyridoxal phosphate-dependent enzyme			1
1746	EZP41358.1;OEZ59647.1;PKB22467.1;WP_010401742.1;WP_034778759.1;WP_070281768.1;WP_071075258.1;WP_139090784.1;WP_166446627.1;WP_176376950.1	putative RNA methylase; ribosomal RNA large subunit methyltransferase L; putative N6-adenine-specific DNA methylase; class I SAM-dependent RNA methyltransferase; MULTISPECIES: class I SAM-dependent RNA methyltransferase	1	1	1
1747	WP_139143510.1	MULTISPECIES: hypothetical protein	4	7	4
1748	WP_034750577.1;WP_034783414.1;WP_070260468.1;WP_071076085.1;WP_072452437.1;WP_128142315.1;WP_166449761.1	MULTISPECIES: pyridoxamine 5'-phosphate oxidase family protein; pyridoxamine 5'-phosphate oxidase family protein			1
1749	WP_034748942.1;WP_034784920.1;WP_070258830.1;WP_072456895.1;WP_128141338.1;WP_139091684.1;WP_166448246.1;WP_176374720.1;WP_176381887.1;WP_211551725.1	MULTISPECIES: hypothetical protein; hypothetical protein	1		1
1750	WP_034748935.1;WP_034784937.1;WP_071079403.1;WP_072456899.1;WP_128141340.1;WP_139091681.1;WP_166448249.1;WP_176381889.1;WP_211551723.1	signal recognition particle-docking protein FtsY; MULTISPECIES: signal recognition particle-docking protein FtsY	1
1751	TNC73250.1;WP_189396686.1	flagellar hook-associated protein 3; flagellar hook-associated protein FlgL	3	2	3
1752	WP_139091772.1	hypothetical protein	1
1753	TNC71733.1;WP_034752380.1;WP_034784189.1;WP_071077782.1;WP_072454011.1;WP_128139586.1;WP_166449843.1;WP_176375394.1;WP_211547597.1;WP_223279170.1	transporter substrate-binding domain-containing protein; MULTISPECIES: transporter substrate-binding domain-containing protein	1	1	1
1754	WP_034751732.1;WP_072454458.1;WP_128140208.1;WP_139090422.1;WP_166447578.1	3-deoxy-manno-octulosonate cytidylyltransferase			1
1755	OEZ45840.1;OHV96944.1;SFX84922.1;STQ92980.1;TNC76742.1;WP_034784574.1;WP_175560519.1;WP_181877930.1;WP_223278920.1;WP_231958581.1;WP_235194336.1;WP_240943936.1;WP_242428467.1;WP_244965434.1	chitinase class I; chitinase; Chitodextrinase; Chitinase class I; MULTISPECIES: chitinase; carbohydrate-binding protein	1		1
1756	EZP37744.1;KHA76119.1;SFY03039.1;WP_034753973.1;WP_139248427.1;WP_152615342.1;WP_166448822.1;WP_176385234.1	hypothetical protein BW37_03464; hypothetical protein NC77_25355; hypothetical protein SAMN03097694_4193; hypothetical protein	1	2	2
1757	WP_139091268.1;WP_166447894.1	type IVB secretion system protein IcmH/DotU	1	1
1758	WP_139091260.1	type VI secretion system protein TssA	1	1	1
1759	WP_139090824.1	alpha/beta fold hydrolase	2	1
1760	WP_034748208.1	nucleotidyltransferase	1
1761	WP_139090450.1	heparinase II/III family protein	1	1	1
1762	STR27122.1;WP_070346810.1;WP_072452826.1;WP_139089862.1;WP_166448017.1	Alanine racemase, catabolic; alanine racemase	1
1763	WP_034747381.1;WP_034786554.1	MULTISPECIES: c-type cytochrome	3
1764	WP_128142567.1;WP_139089833.1	DNA-binding protein	1
1765	STR26878.1;WP_034750048.1	RNA polymerase factor sigma-70; MULTISPECIES: RNA polymerase sigma factor	1
1766	STR26813.1;WP_034750121.1;WP_034779590.1;WP_070255709.1;WP_070346851.1;WP_071076320.1;WP_072452679.1;WP_139089929.1;WP_166449102.1;WP_176376192.1;WP_176385040.1;WP_211550847.1	protein disaggregation chaperone; type VI secretion system ATPase TssH	1	1	1
1767	STR26755.1;TNC79188.1;WP_034750179.1;WP_128143298.1;WP_205711498.1;WP_217653626.1;WP_223278795.1	Uncharacterised protein; hypothetical protein FHI69_07055; hypothetical protein	1
1768	WP_034747256.1;WP_034786519.1;WP_070254507.1;WP_070346365.1;WP_071075708.1;WP_072455602.1;WP_099394739.1;WP_128142074.1;WP_139091094.1;WP_166449335.1;WP_176385387.1	hypothetical protein; MULTISPECIES: hypothetical protein	1
1769	STR26555.1;WP_034752170.1;WP_034785495.1;WP_070260574.1;WP_071076155.1;WP_099388703.1;WP_128142360.1;WP_139091616.1;WP_166449906.1;WP_176376241.1	Acriflavine resistance protein B; efflux RND transporter permease subunit; MULTISPECIES: efflux RND transporter permease subunit	1
1770	WP_034746914.1;WP_072455120.1;WP_128141994.1;WP_139091188.1;WP_166449679.1	DsbA family oxidoreductase	1		1
1771	STR26482.1;WP_010400418.1;WP_034783426.1;WP_166450094.1	Nitrogen regulation protein C; response regulator transcription factor; MULTISPECIES: response regulator transcription factor	1
1772	WP_128140006.1;WP_139090924.1;WP_166447106.1;WP_211546986.1	DUF3274 domain-containing protein	1	3	1
1773	WP_034746777.1;WP_034780118.1;WP_071075566.1;WP_072455084.1;WP_081345690.1;WP_128141957.1;WP_166450113.1;WP_176376475.1;WP_211548133.1	DUF1697 domain-containing protein	1	1	1
1774	WP_081368342.1	MULTISPECIES: sigma-54 dependent transcriptional regulator	6	4	3
1775	WP_034755562.1;WP_034784439.1;WP_070255856.1;WP_070280697.1;WP_070302728.1;WP_070347088.1;WP_071076871.1;WP_128142934.1;WP_166449494.1;WP_211550105.1	chorismate synthase; MULTISPECIES: chorismate synthase			1
1776	WP_034746724.1;WP_034780203.1;WP_070255906.1;WP_070301219.1;WP_077408468.1;WP_166446260.1	H-NS histone family protein; MULTISPECIES: H-NS histone family protein	1	1	2
1777	KHA80486.1;WP_161789547.1	hypothetical protein NC77_01535; Ig-like domain-containing protein	8	7	6
1778	WP_034746620.1;WP_034780253.1;WP_070281556.1;WP_071075519.1;WP_072455055.1;WP_128141922.1;WP_166446285.1	MULTISPECIES: 50S ribosomal protein L11 methyltransferase; 50S ribosomal protein L11 methyltransferase	1	2	1
1779	KHA80430.1;OHV98805.1;QKY06292.1;SFY30746.1;STR25432.1;TNC77168.1;WP_070254893.1;WP_072457377.1;WP_128143201.1;WP_176386333.1;WP_222838423.1;WP_223278857.1;WP_231958624.1;WP_235194137.1;WP_240317568.1;WP_240943453.1;WP_242428244.1;WP_244965331.1	peptidase S9; S9 family peptidase; Dipeptidyl aminopeptidase/acylaminoacyl peptidase; Prolyl tripeptidyl peptidase precursor; hypothetical protein	1	1	1
1780	WP_034746446.1;WP_034780332.1;WP_070256075.1;WP_072455014.1;WP_092607690.1;WP_128141877.1;WP_166446331.1;WP_211548225.1	HlyD family efflux transporter periplasmic adaptor subunit; MULTISPECIES: HlyD family efflux transporter periplasmic adaptor subunit	1
1781	WP_072454393.1	beta/gamma crystallin family protein	1
1782	WP_072453246.1;WP_139089634.1	glycerol-3-phosphate dehydrogenase	1
1783	WP_034746352.1;WP_034780406.1;WP_070346199.1;WP_071075426.1;WP_072454982.1;WP_128141843.1;WP_139090686.1;WP_166446369.1;WP_176376542.1;WP_176385649.1;WP_211548265.1	phenylacetic acid degradation operon negative regulatory protein PaaX; MULTISPECIES: phenylacetic acid degradation operon negative regulatory protein PaaX	1		1
1784	WP_034758858.1	MULTISPECIES: VOC family protein			1
1785	WP_072453212.1	hypothetical protein	3	6	2
1786	STR25623.1;WP_034746095.1;WP_034780632.1;WP_070346604.1;WP_071075333.1;WP_072454926.1	Molybdenum cofactor biosynthesis protein C; MULTISPECIES: cyclic pyranopterin monophosphate synthase MoaC; cyclic pyranopterin monophosphate synthase MoaC	1
1787	KHA80299.1;OFJ50184.1;QKY05617.1;QKY11244.1;SFY29857.1;STR25513.1;TNC76857.1;WP_052139918.1;WP_070254708.1;WP_071075260.1;WP_081345535.1;WP_081368385.1;WP_128089237.1;WP_128141711.1;WP_166446516.1;WP_176376619.1;WP_213086085.1;WP_223278864.1;WP_235194141.1	histidine kinase; HDOD domain-containing protein; HD-like signal output (HDOD) domain, no enzymatic activity; Nitrogen regulation protein NR(II)	1	1
1788	KHA80179.1;WP_052139947.1;WP_070254535.1;WP_070346782.1;WP_176376090.1;WP_176384873.1;WP_211550635.1	hypothetical protein NC77_03560; TonB-dependent receptor	1
1789	WP_071079515.1	SPOR domain-containing protein	2
1790	STR23759.1	Transposase	1
1791	KHA80166.1;OHV97802.1;QKY06160.1;WP_070255735.1;WP_072452664.1;WP_128142439.1;WP_139089936.1;WP_139174378.1;WP_152546420.1;WP_166449112.1;WP_176385054.1;WP_211550863.1;WP_244965272.1	type VI secretion protein VasK, partial; type VI secretion protein VasK; type VI secretion system membrane subunit TssM	1
1792	EZP40623.1;OEZ52983.1;OEZ76473.1;WP_034748791.1;WP_034785004.1;WP_071079359.1;WP_139091655.1;WP_166448282.1;WP_176374745.1;WP_211551682.1	Vitamin B12-binding protein BtuF; vitamin B12-binding protein precursor; cobalamin-binding protein	1	3
1793	WP_034746123.1;WP_034780603.1;WP_070254647.1;WP_070346165.1;WP_071075343.1;WP_139090635.1;WP_166446437.1;WP_211548363.1	MULTISPECIES: phosphoribosylaminoimidazolesuccinocarboxamide synthase; phosphoribosylaminoimidazolesuccinocarboxamide synthase	1	1	1
1794	WP_071077697.1;WP_139089440.1;WP_166449444.1;WP_176383222.1;WP_176384283.1	DUF4055 domain-containing protein	1
1795	STR18666.1;WP_010393135.1;WP_034749425.1;WP_034784679.1;WP_071079543.1;WP_139091782.1	Uncharacterized protein involved in benzoate metabolism; glutamate--cysteine ligase; MULTISPECIES: glutamate--cysteine ligase	1	1
1796	WP_034746030.1;WP_034788691.1;WP_070254665.1;WP_070346158.1;WP_071075988.1;WP_072454916.1;WP_128141766.1;WP_139090613.1;WP_166446457.1;WP_176376588.1;WP_176385736.1;WP_211548384.1	aldehyde dehydrogenase; MULTISPECIES: aldehyde dehydrogenase	1	1	1
1797	KHA79963.1;WP_034756669.1;WP_052139949.1;WP_070254526.1;WP_070346787.1;WP_071076504.1;WP_072452906.1;WP_128142587.1;WP_139089814.1;WP_166448080.1;WP_176376097.1;WP_176384884.1;WP_211550653.1	selenocysteine synthase; L-seryl-tRNA(Sec) selenium transferase	1	1	1
1798	EZP37323.1;KHA75730.1;KHA75807.1;SFX46360.1;STQ92368.1;WP_052140621.1;WP_080698687.1;WP_128139548.1;WP_139248296.1;WP_147284980.1;WP_152546505.1;WP_175560476.1;WP_176375448.1;WP_176383352.1;WP_181877841.1;WP_205412610.1;WP_211549110.1	hypothetical protein BW37_03824; hypothetical protein NC77_27240; hypothetical protein NC77_27235; protein of unknown function; Uncharacterised protein; DUF4123 domain-containing protein; hypothetical protein	1		1
1799	WP_071077258.1;WP_240943539.1	phospholipase A	1
1800	WP_071076976.1;WP_166447986.1	GNAT family N-acetyltransferase	1		1
1801	WP_071076889.1;WP_081367994.1	site-specific integrase	4	2
1802	WP_034745848.1;WP_070346129.1;WP_071078995.1;WP_128140273.1;WP_139090362.1;WP_166447030.1;WP_176382214.1;WP_176382442.1;WP_211546873.1	phage tail sheath protein	1
1803	STR18455.1;WP_034753258.1;WP_034778335.1;WP_046681686.1;WP_070259548.1;WP_071079742.1;WP_166445897.1;WP_176374548.1;WP_176381630.1;WP_211551938.1	Predicted GTPase; dynamin family protein; MULTISPECIES: dynamin family protein	1		2
1804	WP_034745736.1;WP_034778767.1;WP_070254709.1;WP_070346111.1;WP_071075253.1;WP_072457226.1;WP_128141709.1;WP_151097355.1;WP_166446519.1;WP_211548474.1	LPS assembly lipoprotein LptE; MULTISPECIES: LPS assembly lipoprotein LptE	1
1805	WP_071076341.1;WP_176385018.1	MULTISPECIES: acetolactate synthase small subunit; acetolactate synthase small subunit	1		1
1806	EZP40343.1;OEZ58295.1;OFJ47543.1;OHV97322.1;SFX16137.1;STR27170.1;TNC79168.1;WP_034779675.1;WP_072454072.1;WP_081344599.1;WP_081345590.1;WP_082261072.1;WP_128142555.1;WP_166448042.1;WP_176376117.1;WP_176384922.1;WP_211550702.1;WP_223278783.1	Response regulator receiver modulated metal dependent phosphohydrolase; hydrogenase transcriptional regulatory protein hupR1; two-component system response regulator; chemotaxis protein CheY; Response regulator c-di-GMP phosphodiesterase, RpfG family, contains REC and HD-GYP domains; Hydrogenase transcriptional regulatory protein hupR1; response regulator	1		1
1807	WP_071076282.1;WP_166449149.1	FtsH protease activity modulator HflK	1
1808	WP_034745626.1;WP_034778858.1;WP_070254732.1;WP_070346089.1;WP_071075214.1;WP_072457279.1;WP_128141678.1;WP_139090548.1;WP_166446547.1;WP_176376638.1;WP_176385809.1;WP_211548503.1	beta-N-acetylhexosaminidase	1	1
1809	STR18242.1;WP_034752968.1;WP_034783650.1;WP_043460533.1;WP_070258498.1;WP_071079878.1;WP_072455862.1;WP_139091387.1;WP_166446009.1;WP_176374487.1;WP_176381535.1;WP_211548896.1	indolepyruvate ferredoxin oxidoreductase; indolepyruvate ferredoxin oxidoreductase family protein	1	1
1810	WP_071075548.1	H-NS histone family protein	1
1811	STQ94179.1	2-hydroxypropyl-CoM lyase	1
1812	WP_071075150.1	FAD:protein FMN transferase	1		4
1813	WP_070347286.1;WP_071077494.1	L-serine ammonia-lyase	1	2
1814	KHA79449.1;WP_071075025.1;WP_128140589.1;WP_139092014.1;WP_139144208.1;WP_139248483.1;WP_152615155.1;WP_176374371.1;WP_176381316.1;WP_240943650.1	hypothetical protein NC77_06965; hypothetical protein; MULTISPECIES: hypothetical protein	1		1
1815	WP_070346575.1	30S ribosomal protein S10	5	2	5
1816	KHA79423.1;WP_080753297.1;WP_081345643.1;WP_099393966.1;WP_166446839.1;WP_176375903.1	hypothetical protein NC77_07695; nuclear transport factor 2 family protein; MULTISPECIES: nuclear transport factor 2 family protein	1		1
1817	WP_070346393.1	PEPxxWA-CTERM sorting domain-containing protein	2	1
1818	WP_029496595.1;WP_034750860.1;WP_034787040.1;WP_070260462.1;WP_071075887.1	MULTISPECIES: chemotaxis protein; chemotaxis protein	1
1819	WP_070346303.1;WP_139091161.1	polysaccharide biosynthesis protein	1
1820	WP_029496428.1;WP_071077480.1;WP_211550984.1	ATP-dependent Clp endopeptidase proteolytic subunit ClpP; MULTISPECIES: ATP-dependent Clp endopeptidase proteolytic subunit ClpP	1	1
1821	STQ93660.1;WP_010395390.1;WP_034759991.1;WP_034784490.1;WP_058050642.1;WP_070257279.1;WP_071079114.1;WP_139090224.1;WP_151093028.1;WP_166450185.1;WP_211551431.1	luciferase family oxidoreductase, group 1; LLM class flavin-dependent oxidoreductase; MULTISPECIES: LLM class flavin-dependent oxidoreductase	1
1822	EZP36960.1;SFX36223.1;STR28121.1;WP_034756147.1;WP_034784599.1;WP_070253755.1;WP_070347253.1;WP_071077249.1;WP_081368021.1;WP_128143185.1;WP_139089141.1;WP_166447421.1;WP_176375681.1;WP_176383862.1;WP_211549750.1	tRNA-modifying protein YgfZ; hypothetical protein SAMN03097694_1791; tRNA-modifying protein ygfZ; folate-binding protein YgfZ	1	2	1
1823	WP_070345929.1	TonB-dependent receptor	1
1824	STQ93472.1;WP_034751812.1;WP_034782000.1;WP_071078972.1;WP_072454423.1;WP_128140254.1;WP_139090382.1;WP_166447623.1;WP_211551283.1	3-demethylubiquinone-9 3-methyltransferase; MULTISPECIES: bifunctional 2-polyprenyl-6-hydroxyphenol methylase/3-demethylubiquinol 3-O-methyltransferase UbiG; bifunctional 2-polyprenyl-6-hydroxyphenol methylase/3-demethylubiquinol 3-O-methyltransferase UbiG	3	1	1
1825	WP_070280414.1;WP_211550499.1	MULTISPECIES: TetR/AcrR family transcriptional regulator; TetR/AcrR family transcriptional regulator	5	2	10
1826	WP_029496130.1;WP_034753381.1;WP_034778424.1;WP_071079700.1;WP_166449060.1	endonuclease/exonuclease/phosphatase family protein; MULTISPECIES: endonuclease/exonuclease/phosphatase family protein	1	1
1827	WP_070258958.1	M56 family metallopeptidase	4	4	4
1828	WP_070258391.1	MULTISPECIES: FKBP-type peptidyl-prolyl cis-trans isomerase	4	7	1
1829	WP_010402034.1;WP_034754382.1;WP_034781254.1;WP_071075066.1;WP_176381274.1	hypothetical protein; MULTISPECIES: hypothetical protein	1		1
1830	EZP36934.1;KHA77432.1;OEZ52406.1;QKY03709.1;WP_072453534.1;WP_200873057.1;WP_213086561.1;WP_217495269.1;WP_217653650.1	Medium-chain-fatty-acid--coA ligase AlkK; long-chain fatty acid--CoA ligase; long-chain-fatty-acid--CoA ligase; fatty-acid--CoA ligase; 3-(methylthio)propionyl-CoA ligase	1
1831	EZP34948.1;KHA78818.1;OEZ48779.1;OFJ50055.1;OHV95272.1;STQ93743.1;WP_010401169.1;WP_034746960.1;WP_034779875.1;WP_070254320.1;WP_071075628.1;WP_115057420.1;WP_128089085.1;WP_139090171.1;WP_139174743.1;WP_143451076.1;WP_151092924.1;WP_211548059.1	Phospho-2-dehydro-3-deoxyheptonate aldolase; phospho-2-dehydro-3-deoxyheptonate aldolase; phospho-2-dehydro-3-deoxyheptonate aldolase, Phe-sensitive; 3-deoxy-7-phosphoheptulonate synthase; Phospho-2-dehydro-3-deoxyheptonate aldolase, Phe-sensitive; MULTISPECIES: 3-deoxy-7-phosphoheptulonate synthase; 3-deoxy-7-phosphoheptulonate synthase AroG; MULTISPECIES: 3-deoxy-7-phosphoheptulonate synthase A…	2		1
1832	WP_071077629.1;WP_128139521.1	MULTISPECIES: CsgG/HfaB family protein; CsgG/HfaB family protein			1
1833	WP_010401896.1;WP_034745502.1;WP_071075171.1;WP_176385836.1	tRNA guanosine(34) transglycosylase Tgt; MULTISPECIES: tRNA guanosine(34) transglycosylase Tgt	1
1834	STQ92950.1	Uncharacterised protein	4	3	2
1835	WP_070256161.1;WP_071077489.1;WP_092604782.1;WP_176375554.1	MULTISPECIES: molybdopterin converting factor subunit 1; molybdopterin converting factor subunit 1	1
1836	WP_010401884.1;WP_034745508.1;WP_034778946.1;WP_070254791.1;WP_071075173.1;WP_166446581.1;WP_176385835.1	protein translocase subunit SecD; MULTISPECIES: protein translocase subunit SecD	1
1837	WP_010401849.1;WP_034778898.1;WP_072457296.1;WP_166446560.1;WP_176385817.1;WP_211548517.1	hypothetical protein	3	2	2
1838	STQ92803.1;WP_034756957.1;WP_034784049.1;WP_139091271.1	Aspartokinase; MULTISPECIES: aspartate kinase; aspartate kinase	1		1
1839	WP_010401840.1;WP_034745597.1;WP_034778885.1;WP_071075203.1;WP_072457292.1;WP_128141672.1;WP_166446557.1	glutathione S-transferase N-terminal domain-containing protein; MULTISPECIES: glutathione S-transferase N-terminal domain-containing protein	5	4	1
1840	WP_070254449.1	SDR family oxidoreductase	3	1	2
1841	WP_070253816.1	DUF2147 domain-containing protein	2		1
1842	WP_058049076.1	MULTISPECIES: 30S ribosomal protein S6	2		1
1843	KHA78304.1;QKY06183.1;WP_034750899.1;WP_070260513.1;WP_070346466.1;WP_071076099.1;WP_174718108.1;WP_175560435.1;WP_176376259.1;WP_205412544.1;WP_235194199.1	tRNA pseudouridine synthase A; tRNA pseudouridine(38-40) synthase TruA; MULTISPECIES: tRNA pseudouridine(38-40) synthase TruA	1
1844	WP_010401770.1	hypothetical protein	2	1
1845	STQ92131.1;WP_070347306.1;WP_071078368.1;WP_181877828.1;WP_240943664.1	Peptidyl-prolyl cis-trans isomerase D; SurA N-terminal domain-containing protein	2
1846	WP_051991463.1;WP_070303740.1;WP_139092023.1;WP_176374380.1	hypothetical protein; MULTISPECIES: hypothetical protein	1
1847	WP_010401544.1	MULTISPECIES: type B 50S ribosomal protein L31	1		1
1848	WP_081345656.1;WP_128143058.1;WP_166447278.1;WP_176375785.1;WP_176384122.1;WP_211549984.1	NAD(P)/FAD-dependent oxidoreductase			1
1849	WP_051990895.1;WP_070301671.1;WP_072453603.1	hypothetical protein; MULTISPECIES: hypothetical protein	1		1
1850	WP_010401526.1;WP_034746277.1;WP_034780485.1;WP_070254607.1;WP_070281646.1;WP_071075401.1;WP_072454966.1;WP_128141826.1;WP_139090671.1;WP_166446394.1;WP_211548294.1	N-formylglutamate deformylase; MULTISPECIES: N-formylglutamate deformylase	1		1
1851	WP_034788774.1	ATP-binding protein	1
1852	KHA78197.1;WP_070258598.1;WP_071079804.1;WP_072455769.1;WP_080698617.1;WP_080753457.1;WP_128141032.1;WP_139091435.1;WP_166445954.1;WP_176374512.1;WP_211548961.1	oligoendopeptidase F	1	1
1853	WP_034788517.1;WP_176386512.1	MULTISPECIES: LysR family transcriptional regulator; LysR family transcriptional regulator	1
1854	WP_034787350.1;WP_070259811.1;WP_176383615.1;WP_211549449.1	PEP-CTERM-box response regulator transcription factor; MULTISPECIES: PEP-CTERM-box response regulator transcription factor	1		2
1855	WP_034787055.1;WP_070259322.1;WP_176385236.1;WP_211547745.1;WP_231958357.1	MULTISPECIES: patatin-like phospholipase family protein; patatin-like phospholipase family protein	1
1856	SFX97621.1;WP_072455157.1	Glycosyl transferase family 2; glycosyltransferase	3	5
1857	WP_034786906.1;WP_070253457.1;WP_176375649.1;WP_176383788.1	glutamine amidotransferase	1		2
1858	WP_034786640.1;WP_070255217.1;WP_128140049.1;WP_139090887.1;WP_166447068.1;WP_211546933.1	GNAT family N-acetyltransferase; MULTISPECIES: GNAT family N-acetyltransferase	1		1
1859	WP_034786628.1	GNAT family N-acetyltransferase	1		4
1860	WP_010401174.1;WP_034746948.1;WP_034779899.1;WP_070254324.1;WP_071075622.1;WP_072455129.1;WP_128142007.1;WP_139091175.1;WP_166449665.1;WP_176376440.1;WP_176385490.1;WP_211548065.1	TIGR01777 family oxidoreductase	1
1861	WP_034786572.1;WP_070256694.1;WP_166448932.1;WP_211547867.1	BON domain-containing protein	1
1862	SFX78692.1;STQ92652.1;WP_034786091.1;WP_070259282.1;WP_070347037.1;WP_071077953.1;WP_072454856.1;WP_080698770.1;WP_080753626.1;WP_081345827.1;WP_099387361.1;WP_181877923.1;WP_240943571.1	dimethylhistidine N-methyltransferase; Histidine-specific methyltransferase EgtD; MULTISPECIES: L-histidine N(alpha)-methyltransferase; L-histidine N(alpha)-methyltransferase	1
1863	WP_034786326.1	MULTISPECIES: hypothetical protein	1
1864	WP_034785640.1;WP_070254120.1;WP_071079589.1;WP_128141218.1;WP_139092642.1;WP_176381772.1	MULTISPECIES: indole-3-glycerol phosphate synthase TrpC; indole-3-glycerol phosphate synthase TrpC	1
1865	WP_010400857.1;WP_034785240.1	biopolymer transporter ExbD; MULTISPECIES: biopolymer transporter ExbD	1
1866	WP_010400854.1;WP_034754161.1;WP_034785244.1;WP_071075813.1;WP_099388839.1	energy transducer TonB; MULTISPECIES: energy transducer TonB	2
1867	WP_034785187.1;WP_071075788.1	MULTISPECIES: peroxiredoxin; peroxiredoxin	1
1868	WP_010400804.1;WP_071075839.1	MULTISPECIES: RNA polymerase sigma factor FliA	1	1
1869	KHA77841.1;WP_051959249.1;WP_205412553.1	chemotaxis protein CheY; MULTISPECIES: two-component system response regulator; two-component system response regulator	1
1870	WP_010400781.1;WP_034754070.1;WP_176385256.1	MULTISPECIES: flagellar basal-body rod protein FlgG; flagellar basal-body rod protein FlgG	2
1871	WP_034784527.1	hypothetical protein	1	1
1872	EZP39049.1;OEZ55747.1;WP_029496365.1;WP_034784129.1	Oligoketide cyclase/lipid transport protein; persistence and stress-resistance toxin PasT; type II toxin-antitoxin system RatA family toxin	1	1	1
1873	WP_034784250.1;WP_200873024.1;WP_217494627.1;WP_223279169.1;WP_225317293.1;WP_240943831.1	tryptophan--tRNA ligase; MULTISPECIES: tryptophan--tRNA ligase	1
1874	WP_010400538.1;WP_034750714.1;WP_034783326.1;WP_070260375.1	PRC-barrel domain-containing protein; MULTISPECIES: PRC-barrel domain-containing protein	1	1
1875	WP_034783919.1;WP_070258128.1;WP_176375991.1;WP_176384651.1	MULTISPECIES: GNAT family N-acetyltransferase; GNAT family N-acetyltransferase	1
1876	QKY06234.1;TNC76411.1;WP_034746833.1;WP_034780054.1;WP_070257451.1;WP_166449699.1;WP_181878015.1;WP_223278938.1	carbonic anhydrase family protein; MULTISPECIES: carbonic anhydrase family protein	1		1
1877	KHA77539.1;STQ93686.1;WP_051992100.1;WP_052140320.1;WP_070257231.1;WP_070281050.1;WP_071079137.1;WP_072454330.1;WP_139090208.1;WP_176374829.1	PHB depolymerase esterase; Poly(3-hydroxybutyrate) depolymerase; PHB depolymerase family esterase; MULTISPECIES: PHB depolymerase family esterase	1	1
1878	WP_034782720.1;WP_071080090.1	MULTISPECIES: cytochrome-c oxidase, cbb3-type subunit II	1
1879	EZP36640.1;OEZ62383.1;SFX28195.1;STR27718.1;WP_034756285.1;WP_070347149.1;WP_071077031.1;WP_072454108.1;WP_128143349.1;WP_139090035.1	Deoxyribonuclease; putative deoxyribonuclease YjjV; TatD DNase family protein; Uncharacterized deoxyribonuclease YjjV; TatD family hydrolase	1	1	1
1880	ABK64045.1;WP_010401714.1;WP_034745957.1;WP_034788756.1;WP_070254684.1;WP_071075282.1;WP_128141751.1;WP_166446478.1	putative type I secretion outer membrane protein tolC; TolC family outer membrane protein; MULTISPECIES: TolC family outer membrane protein	1
1881	ATCG00810.1	ribosomal protein L22	1	1	1
1882	AT1G72880.1,AT1G72880.2	Survival protein SurE-like phosphatase/nucleotidase,Survival protein SurE-like phosphatase/nucleotidase	1
1883	ATCG00750.1	ribosomal protein S11	1
1884	AT3G12270.1	protein arginine methyltransferase 3	1
1885	AT1G72750.1	translocase inner membrane subunit 23-2	1		1
1886	AT4G15390.1	HXXXD-type acyl-transferase family protein
1887	AT1G24280.1,AT5G13110.1,AT5G35790.1	glucose-6-phosphate dehydrogenase 3,glucose-6-phosphate dehydrogenase 2,glucose-6-phosphate dehydrogenase 1	1
1888	AT5G66190.1,AT5G66190.2	ferredoxin-NADP(+)-oxidoreductase 1,ferredoxin-NADP(+)-oxidoreductase 1	1
1889	AT5G64350.1	FK506-binding protein 12	1
1890	AT5G61510.1	GroES-like zinc-binding alcohol dehydrogenase family protein	1	1	1
1891	AT5G61450.1	P-loop containing nucleoside triphosphate hydrolases superfamily protein	1		1
1892	AT5G06450.1	Polynucleotidyl transferase, ribonuclease H-like superfamily protein
1893	AT1G06620.1	2-oxoglutarate (2OG) and Fe(II)-dependent oxygenase superfamily protein
1894	AT1G07320.1,AT1G07320.2,AT1G07320.3,AT1G07320.4	ribosomal protein L4,ribosomal protein L4,ribosomal protein L4,ribosomal protein L4
1895	AT5G60600.1,AT5G60600.2,AT5G60600.3	4-hydroxy-3-methylbut-2-enyl diphosphate synthase,4-hydroxy-3-methylbut-2-enyl diphosphate synthase,4-hydroxy-3-methylbut-2-enyl diphosphate synthase	1	1	1
1896	AT3G10090.1,AT5G03850.1	Nucleic acid-binding, OB-fold-like protein,Nucleic acid-binding, OB-fold-like protein	1
1897	AT1G71500.1	Rieske (2Fe-2S) domain-containing protein	1
1898	AT3G09890.1	Ankyrin repeat family protein	1
1899	AT5G58030.1	Transport protein particle (TRAPP) component	1	1
1900	AT5G57020.1	myristoyl-CoA:protein N-myristoyltransferase	1
1901	AT1G11680.1	CYTOCHROME P450 51G1	1
1902	AT4G25970.1	phosphatidylserine decarboxylase 3
1903	AT5G54750.1,AT5G54750.2	Transport protein particle (TRAPP) component,Transport protein particle (TRAPP) component	1		1
1904	AT5G16880.1,AT5G16880.2,AT5G16880.3	Target of Myb protein 1,Target of Myb protein 1,Target of Myb protein 1
1905	AT3G09350.1,AT3G09350.2,AT3G09350.3	Fes1A,Fes1A,Fes1A	1	1	1
1906	AT5G54600.1,AT5G54600.2	Translation protein SH3-like family protein,Translation protein SH3-like family protein	1	1	1
1907	AT3G09300.1	OSBP(oxysterol binding protein)-related protein 3B	1
1908	AT5G53560.1	cytochrome B5 isoform E	1	1	1
1909	AT5G53140.1	Protein phosphatase 2C family protein	1	1	1
1910	AT5G52810.1	NAD(P)-binding Rossmann-fold superfamily protein	1
1911	AT5G52190.1	Sugar isomerase (SIS) family protein	1		1
1912	AT3G08940.1,AT3G08940.2	light harvesting complex photosystem II,light harvesting complex photosystem II	1		1
1913	AT5G50850.1	Transketolase family protein	1	1
1914	AT3G08740.1	elongation factor P (EF-P) family protein	1
1915	AT5G50250.1	chloroplast RNA-binding protein 31B	1	1
1916	AT5G49650.1	xylulose kinase-2	1
1917	AT5G47700.1,AT5G47700.2	60S acidic ribosomal protein family,60S acidic ribosomal protein family	1	1
1918	AT3G07230.1	wound-responsive protein-related	1	1
1919	AT5G46110.1,AT5G46110.2,AT5G46110.3,AT5G46110.4	Glucose-6-phosphate/phosphate translocator-related,Glucose-6-phosphate/phosphate translocator-related,Glucose-6-phosphate/phosphate translocator-related,Glucose-6-phosphate/phosphate translocator-related	1		1
1920	AT5G46020.1	| CONTAINS InterPro DOMAIN/s: Casein kinase substrate, phosphoprotein PP28 (InterPro:IPR019380); Has 30201 Blast hits to 17322 proteins in 780 species: Archae - 12; Bacteria - 1396; Metazoa - 17338; Fungi - 3422; Plants - 5037; Viruses - 0; Other E	1
1921	AT5G45420.1	Duplicated homeodomain-like superfamily protein	1	1	1
1922	AT5G43400.1	Uncharacterised conserved protein UCP015417, vWA	1		1
1923	AT3G05060.1	NOP56-like pre RNA processing ribonucleoprotein	1	1
1924	AT5G42250.1	Zinc-binding alcohol dehydrogenase family protein	1
1925	AT5G42150.1	Glutathione S-transferase family protein	1
1926	AT3G05040.1	ARM repeat superfamily protein	1	1
1927	AT1G65650.1	Peptidase C12, ubiquitin carboxyl-terminal hydrolase 1	1
1928	AT1G10940.1,AT1G10940.2,AT1G60940.1,AT1G60940.2,AT2G23030.1,AT3G50500.1,AT3G50500.2,AT4G33950.1,AT4G33950.2,AT5G66880.1	Protein kinase superfamily protein,Protein kinase superfamily protein,SNF1-related protein kinase 2.10,SNF1-related protein kinase 2.10,SNF1-related protein kinase 2.9,SNF1-related protein kinase 2.2,SNF1-related protein kinase 2.2,Protein kinase superfamily protein,Protein kinase superfamily protein,sucrose nonfermenting 1(SNF1)-related protein kinase 2.3	1
1929	AT5G40950.1	ribosomal protein large subunit 27	1		1
1930	AT5G40370.1,AT5G40370.2	Glutaredoxin family protein,Glutaredoxin family protein	1	1	1
1931	AT1G22740.1,AT1G49300.1,AT1G49300.2,AT1G52280.1,AT3G16100.1,AT3G18820.1	RAB GTPase homolog G3B,RAB GTPase homolog G3E,RAB GTPase homolog G3E,RAB GTPase homolog G3D,RAB GTPase homolog G3C,RAB GTPase homolog G3F	1		1
1932	AT1G08480.1	| unknown protein; FUNCTIONS IN: molecular_function unknown; INVOLVED IN: biological_process unknown; LOCATED IN: mitochondrion, plasma membrane, plastid, vacuole; EXPRESSED IN: 27 plant structures; EXPRESSED DURING: 15 growth stages; Has 39 Blast
1933	AT5G38900.1	Thioredoxin superfamily protein	1
1934	AT1G64710.1,AT1G64710.2	GroES-like zinc-binding dehydrogenase family protein,GroES-like zinc-binding dehydrogenase family protein	1
1935	AT1G06290.1,AT1G06310.1,AT3G06690.1	acyl-CoA oxidase 3,acyl-CoA oxidase 6,acyl-CoA oxidases;oxidoreductases, acting on the CH-CH group of donors;FAD binding;oxidoreductases;acyl-CoA oxidases	1	1
1936	AT4G17270.1,AT5G47540.1	Mo25 family protein,Mo25 family protein
1937	AT5G37770.1	EF hand calcium-binding protein family	1
1938	AT3G03470.1	cytochrome P450, family 87, subfamily A, polypeptide 9	1	1	1
1939	AT5G36210.1	alpha/beta-Hydrolases superfamily protein	1
1940	AT3G09940.1,AT3G09940.2	monodehydroascorbate reductase,monodehydroascorbate reductase
1941	AT3G02510.1,AT3G02510.2,AT5G16040.1	Regulator of chromosome condensation (RCC1) family protein,Regulator of chromosome condensation (RCC1) family protein,Regulator of chromosome condensation (RCC1) family protein	1
1942	AT5G24690.1	Protein of unknown function (DUF3411)	1	1	1
1943	AT2G46780.1,AT3G54770.1,AT3G54770.2	RNA-binding (RRM/RBD/RNP motifs) family protein,RNA-binding (RRM/RBD/RNP motifs) family protein,RNA-binding (RRM/RBD/RNP motifs) family protein	1		1
1944	AT5G64290.1	dicarboxylate transport 2.1
1945	AT5G20360.1	Octicosapeptide/Phox/Bem1p (PB1) domain-containing protein / tetratricopeptide repeat (TPR)-containing protein	1
1946	AT5G19860.1	Protein of unknown function, DUF538	1
1947	AT1G21720.1,AT1G77440.1,AT1G77440.2	proteasome beta subunit C1,20S proteasome beta subunit C2,20S proteasome beta subunit C2	1	1	1
1948	AT1G10200.1	GATA type zinc finger transcription factor family protein	1	1	1
1949	AT5G19690.1	staurosporin and temperature sensitive 3-like A	1	1
1950	AT5G19485.1	transferases;nucleotidyltransferases	1
1951	AT5G18400.1,AT5G18400.2,AT5G18400.3	Cytokine-induced anti-apoptosis inhibitor 1, Fe-S biogenesis,Cytokine-induced anti-apoptosis inhibitor 1, Fe-S biogenesis,Cytokine-induced anti-apoptosis inhibitor 1, Fe-S biogenesis	1	1	1
1952	AT5G48780.1,AT5G48780.2	disease resistance protein (TIR-NBS class),disease resistance protein (TIR-NBS class)
1953	AT5G16470.1	zinc finger (C2H2 type) family protein	1	1
1954	AT1G01620.1,AT1G01620.2,AT2G45960.1,AT2G45960.2,AT2G45960.3,AT3G54820.1,AT3G61430.1,AT3G61430.2,AT4G00430.1,AT4G23400.1	plasma membrane intrinsic protein 1C,plasma membrane intrinsic protein 1C,plasma membrane intrinsic protein 1B,plasma membrane intrinsic protein 1B,plasma membrane intrinsic protein 1B,plasma membrane intrinsic protein 2;5,plasma membrane intrinsic protein 1A,plasma membrane intrinsic protein 1A,plasma membrane intrinsic protein 1;4,plasma membrane intrinsic protein 1;5	1		1

## Sheet: Table S3
	Table S3. Protein families overlapped between three samples
#	ID	Name	EVs1	EVs2	EVs3
				number of peptides
1	WP_211547646.1	filamentous hemagglutinin N-terminal domain-containing protein	250	120	77
2	WP_034754970.1;WP_034779106.1	MULTISPECIES: extracellular solute-binding protein	169	128	391
3	WP_010400981.1;WP_034786546.1;WP_128142111.1	MULTISPECIES: chaperonin GroEL; chaperonin GroEL	294	135	328
4	WP_072452979.1	extracellular solute-binding protein	165	125	386
5	WP_034753388.1;WP_070257699.1;WP_139092198.1;WP_211551982.1	MULTISPECIES: 3-hydroxyacyl-CoA dehydrogenase/enoyl-CoA hydratase family protein; 3-hydroxyacyl-CoA dehydrogenase/enoyl-CoA hydratase family protein	170	98	270
6	WP_010399742.1;WP_034750019.1;WP_071076349.1;WP_072452715.1;WP_128142471.1;WP_166447941.1	MULTISPECIES: polyribonucleotide nucleotidyltransferase; polyribonucleotide nucleotidyltransferase	316	191	339
7	TNC72565.1;WP_189396722.1	S9 family peptidase	148	105	213
8	EZP35445.1;WP_200873071.1	Prolyl oligopeptidase family protein; S9 family peptidase	150	105	215
9	WP_070257667.1	phage tail tube protein	602	417	264
10	WP_034784169.1	aminomethyl-transferring glycine dehydrogenase	156	91	202
11	WP_029496182.1	MULTISPECIES: type I glutamate--ammonia ligase	156	126	122
12	OEZ64840.1	protein TolB	155	108	212
13	WP_034783248.1;WP_139091443.1	MULTISPECIES: DNA-directed RNA polymerase subunit beta; DNA-directed RNA polymerase subunit beta	125	42	48
14	WP_034752379.1	aminomethyl-transferring glycine dehydrogenase	156	95	204
15	WP_034781614.1;WP_070256339.1;WP_176375515.1;WP_211549284.1	nitrate reductase subunit alpha; MULTISPECIES: nitrate reductase subunit alpha	92	39	120
16	STR18902.1;WP_034748840.1	Nitrous-oxide reductase precursor; MULTISPECIES: TAT-dependent nitrous-oxide reductase	114	54	131
17	WP_128142136.1	S9 family peptidase	110	77	118
18	STQ92967.1;WP_181877929.1	translocation protein TolB; S9 family peptidase	138	95	205
19	WP_034778773.1;WP_071075250.1	MULTISPECIES: acyl-CoA dehydrogenase; acyl-CoA dehydrogenase	139	80	172
20	WP_034778918.1;WP_070254772.1;WP_176376646.1;WP_176385827.1;WP_211548528.1	NAD-glutamate dehydrogenase	96	82	71
21	WP_139091038.1	S9 family peptidase	95	68	105
22	WP_034752893.1	MULTISPECIES: acetyl-CoA C-acetyltransferase	211	126	461
23	WP_139092766.1	Lateral flagellin	175	842	473
24	WP_034745551.1	NAD-glutamate dehydrogenase	95	82	72
25	WP_034753750.1	MULTISPECIES: isovaleryl-CoA dehydrogenase	106	91	180
26	WP_051990851.1	S9 family peptidase	97	66	112
27	WP_072455499.1	S9 family peptidase	107	75	117
28	WP_176375414.1	filamentous hemagglutinin N-terminal domain-containing protein	126	55	43
29	WP_034746418.1;WP_128141868.1;WP_139090710.1	MULTISPECIES: argininosuccinate lyase; argininosuccinate lyase	107	69	152
30	WP_071075186.1	NAD-glutamate dehydrogenase	86	72	68
31	WP_034746204.1	NADP-dependent malic enzyme	109	48	133
32	QKY11115.1;WP_034780543.1;WP_128141805.1;WP_176386317.1;WP_181878115.1	NADP-dependent malic enzyme; MULTISPECIES: NADP-dependent malic enzyme	109	48	133
33	WP_034759877.1;WP_072454366.1;WP_139090248.1	acyl-CoA dehydrogenase; MULTISPECIES: acyl-CoA dehydrogenase	96	54	135
34	WP_010393778.1;WP_071080005.1	MULTISPECIES: F0F1 ATP synthase subunit beta	163	54	51
35	WP_034752057.1;WP_034789079.1;WP_070254080.1;WP_166449163.1;WP_176376218.1	MULTISPECIES: dihydrolipoyl dehydrogenase; dihydrolipoyl dehydrogenase	179	69	305
36	WP_034751877.1	MULTISPECIES: phage tail tube protein	453	315	201
37	WP_176382106.1	acyl-CoA dehydrogenase	93	48	129
38	WP_166449361.1	aminopeptidase N	85	19	170
39	WP_034747401.1;WP_072455513.1;WP_128142125.1;WP_139091049.1;WP_166450141.1	dihydrolipoyl dehydrogenase	113	36	191
40	WP_166448574.1	M3 family metallopeptidase	69	44	92
41	WP_128142051.1	aminopeptidase N	82	17	145
42	WP_176374374.1	M3 family metallopeptidase	68	42	84
43	WP_128140592.1;WP_139092017.1	M3 family metallopeptidase	72	45	94
44	WP_034782004.1;WP_092611453.1	DNA gyrase subunit A; MULTISPECIES: DNA gyrase subunit A	75	49	100
45	KHA79172.1;WP_080753326.1;WP_176374921.1	TonB-dependent receptor	66	66	37
46	WP_071079930.1	MULTISPECIES: acetyl-CoA C-acetyltransferase	194	116	382
47	WP_029496285.1	S9 family peptidase	117	81	177
48	WP_034754433.1;WP_034781192.1;WP_176374361.1	MULTISPECIES: TonB-dependent receptor; TonB-dependent receptor	116	109	63
49	WP_128140577.1	TonB-dependent receptor	147	123	76
50	OHV96545.1;WP_242428460.1	TonB-dependent receptor	101	67	62
51	WP_072453875.1	hemagglutinin repeat-containing protein	86	39	34
52	WP_176385307.1	S41 family peptidase	52	47	28
53	WP_034749282.1;WP_034784739.1;WP_070253835.1;WP_071079502.1;WP_072456710.1;WP_166448161.1	MULTISPECIES: DNA topoisomerase III; DNA topoisomerase III	69	37	61
54	WP_166448930.1	S9 family peptidase	82	54	84
55	WP_010393784.1;WP_034752701.1	F0F1 ATP synthase subunit alpha; MULTISPECIES: F0F1 ATP synthase subunit alpha	109	59	52
56	WP_235194344.1	MG2 domain-containing protein	35	31	30
57	WP_034758412.1;WP_046684799.1;WP_071078274.1;WP_072454800.1;WP_128139910.1	PLP-dependent aminotransferase family protein; MULTISPECIES: PLP-dependent aminotransferase family protein	114	36	159
58	WP_034789119.1;WP_139089978.1;WP_166449173.1;WP_176376222.1	MULTISPECIES: M14-type cytosolic carboxypeptidase; M14-type cytosolic carboxypeptidase; carboxypeptidase family protein	72	26	114
59	WP_010400536.1;WP_034750709.1	MULTISPECIES: phosphopyruvate hydratase	113	73	76
60	EZP38031.1;TNC74560.1;WP_070257802.1;WP_072457409.1;WP_128140921.1;WP_223279037.1;WP_231958558.1;WP_235194269.1;WP_240943640.1	Peptidyl-dipeptidase Dcp; M3 family metallopeptidase	57	55	48
61	QKY01582.1	S8 family serine peptidase	219	339	249
62	WP_034777988.1;WP_070257765.1;WP_176382697.1;WP_211547141.1	PLP-dependent aminotransferase family protein; MULTISPECIES: PLP-dependent aminotransferase family protein	106	29	154
63	WP_070259875.1	S8 family serine peptidase	199	305	224
64	WP_176381739.1	S8 family serine peptidase	198	297	232
65	WP_034751581.1;WP_070303844.1;WP_072454505.1	NADP-dependent isocitrate dehydrogenase; MULTISPECIES: NADP-dependent isocitrate dehydrogenase	62	19	141
66	WP_092607624.1	MULTISPECIES: 3-oxoadipyl-CoA thiolase	60	31	112
67	WP_072457177.1	enoyl-CoA hydratase	86	70	131
68	WP_070346386.1	S9 family peptidase	74	53	76
69	OHV98876.1;WP_071075763.1	dipeptidyl aminopeptidase/acylaminoacyl-peptidase; S9 family peptidase	65	44	71
70	WP_034784516.1;WP_070257175.1;WP_166449574.1	MULTISPECIES: fumarate hydratase; fumarate hydratase	71	8	98
71	STR18354.1;WP_034753138.1	DNA-directed RNA polymerase subunit beta'; MULTISPECIES: DNA-directed RNA polymerase subunit beta'	79	25	14
72	WP_034785621.1	enoyl-CoA hydratase	85	67	139
73	WP_176386058.1	MG2 domain-containing protein	32	27	29
74	WP_034786315.1	MG2 domain-containing protein	33	27	25
75	WP_010393618.1	acetyl-CoA C-acetyltransferase	136	82	285
76	WP_139092792.1	CocE/NonD family hydrolase	50	38	69
77	WP_010396631.1	PLP-dependent aminotransferase family protein	102	31	142
78	WP_034751725.1;WP_166447575.1	TonB-dependent receptor	53	57	31
79	WP_128142160.1	S41 family peptidase	51	37	28
80	WP_071075435.1	3-oxoadipyl-CoA thiolase	57	32	103
81	WP_034754817.1	filamentous hemagglutinin N-terminal domain-containing protein	66	31	28
82	WP_070257869.1	insulinase family protein	57	17	63
83	WP_034778927.1;WP_151097447.1	MULTISPECIES: acetylornithine/succinylornithine family transaminase	153	52	265
84	WP_070301569.1;WP_128140519.1	MULTISPECIES: aldehyde dehydrogenase family protein	87	33	90
85	WP_071075182.1	MULTISPECIES: acetylornithine/succinylornithine family transaminase	169	71	294
86	OHV95594.1;WP_242428493.1	alpha-2-macroglobulin; MG2 domain-containing protein	32	25	26
87	WP_139092063.1	D-(-)-3-hydroxybutyrate oligomer hydrolase	91	76	66
88	WP_058047905.1	MULTISPECIES: bifunctional aspartate transaminase/aspartate 4-decarboxylase	75	42	34
89	WP_034757019.1;WP_052140176.1;WP_070304267.1;WP_071078110.1;WP_151094271.1	bifunctional aspartate transaminase/aspartate 4-decarboxylase; MULTISPECIES: bifunctional aspartate transaminase/aspartate 4-decarboxylase	78	45	34
90	WP_166446345.1	M4 family metallopeptidase	77	48	62
91	WP_034746274.1	histidine ammonia-lyase	74	28	89
92	WP_034783351.1;WP_070260358.1	MULTISPECIES: 4-hydroxy-tetrahydrodipicolinate synthase; 4-hydroxy-tetrahydrodipicolinate synthase	56	45	106
93	WP_070254404.1;WP_071077321.1;WP_092604865.1;WP_166448679.1;WP_211549549.1	catalase; MULTISPECIES: catalase	66	46	70
94	WP_166448830.1	flagellin	79	267	163
95	WP_072454565.1;WP_139092666.1	flagellar hook-basal body complex protein	126	159	102
96	WP_034784192.1;WP_176383123.1;WP_211547595.1	CocE/NonD family hydrolase	37	29	55
97	WP_010400959.1;WP_034747396.1;WP_034786560.1;WP_071075750.1;WP_211547885.1	MULTISPECIES: pyruvate dehydrogenase (acetyl-transferring), homodimeric type; pyruvate dehydrogenase (acetyl-transferring), homodimeric type	49	10	32
98	WP_081368321.1	D-(-)-3-hydroxybutyrate oligomer hydrolase	88	73	63
99	WP_070259189.1;WP_070279056.1	MULTISPECIES: aminotransferase class I/II-fold pyridoxal phosphate-dependent enzyme	64	46	126
100	WP_072455485.1	hypothetical protein	103	40	61
101	WP_072457319.1;WP_128141653.1	MULTISPECIES: succinylglutamate-semialdehyde dehydrogenase; succinylglutamate-semialdehyde dehydrogenase	57	23	114
102	WP_034745535.1	MULTISPECIES: acetylornithine/succinylornithine family transaminase	162	56	286
103	OHV93882.1	hypothetical protein AKG95_25045	148	248	196
104	WP_034757069.1	aminotransferase class I/II-fold pyridoxal phosphate-dependent enzyme	64	46	126
105	WP_034785234.1;WP_070253698.1;WP_176376342.1;WP_176385287.1	isoleucine--tRNA ligase	51	13	76
106	WP_217653672.1	zinc metalloprotease	45	110	169
107	WP_072453664.1;WP_139088934.1	MULTISPECIES: catalase; catalase	58	39	59
108	WP_010398872.1;WP_034755510.1;WP_034784421.1;WP_071076848.1;WP_099393905.1	arginine/lysine/ornithine decarboxylase; MULTISPECIES: arginine/lysine/ornithine decarboxylase	37	9	90
109	WP_070346068.1;WP_071075104.1;WP_166448508.1;WP_211552142.1	DNA polymerase III subunit beta	68	34	113
110	WP_071078412.1	CocE/NonD family hydrolase	30	19	38
111	WP_034753391.1	MULTISPECIES: acetyl-CoA C-acyltransferase	54	32	55
112	WP_070253825.1	N-acetyl-gamma-glutamyl-phosphate reductase	75	34	74
113	WP_010395244.1	MULTISPECIES: type I glyceraldehyde-3-phosphate dehydrogenase	44	28	35
114	WP_139091420.1	methionine adenosyltransferase	53	30	81
115	WP_034752668.1	cytochrome c1	85	70	62
116	TNC78729.1;WP_223278777.1;WP_240943598.1	acetoacetate decarboxylase; NAD(P)-binding protein	75	18	15
117	WP_211547563.1	flagellar hook-basal body complex protein	121	152	97
118	WP_034780950.1	MULTISPECIES: ABC transporter substrate-binding protein	75	44	98
119	WP_166447206.1	MG2 domain-containing protein	26	22	20
120	WP_010401483.1;WP_035822333.1	M14-type cytosolic carboxypeptidase; MULTISPECIES: M14-type cytosolic carboxypeptidase	54	32	61
121	WP_128140623.1;WP_139092045.1	acyl-CoA dehydrogenase family protein	44	36	70
122	WP_034784775.1;WP_070253820.1;WP_128141274.1;WP_139091735.1;WP_166448180.1;WP_211551810.1	MULTISPECIES: bifunctional phosphoribosylaminoimidazolecarboxamide formyltransferase/IMP cyclohydrolase; bifunctional phosphoribosylaminoimidazolecarboxamide formyltransferase/IMP cyclohydrolase	52	12	81
123	WP_034786580.1	MULTISPECIES: serine hydroxymethyltransferase	53	20	104
124	WP_034781237.1;WP_176374348.1;WP_176381286.1;WP_211552161.1	catecholate siderophore receptor Fiu	53	54	32
125	WP_072456735.1;WP_128141267.1;WP_139091742.1	N-acetyl-gamma-glutamyl-phosphate reductase	71	34	71
126	WP_034746226.1;WP_034780514.1;WP_070254620.1;WP_070301095.1;WP_071075385.1;WP_128141812.1;WP_166446406.1;WP_176376560.1;WP_211548310.1	hypothetical protein; MULTISPECIES: hypothetical protein	39	12	56
127	WP_034755574.1;WP_034784444.1;WP_070255867.1;WP_070302725.1;WP_071076878.1;WP_072453375.1;WP_166449489.1;WP_176375831.1	malate synthase A; MULTISPECIES: malate synthase A	34	3	98
128	WP_166446747.1	M20/M25/M40 family metallo-hydrolase	66	39	59
129	WP_010401848.1;WP_034745584.1;WP_034778896.1;WP_070254752.1;WP_128141667.1;WP_166446559.1;WP_176385816.1	S46 family peptidase; MULTISPECIES: S46 family peptidase	22	6	81
130	WP_010400512.1	4-hydroxy-tetrahydrodipicolinate synthase	47	32	91
131	WP_034785915.1;WP_070259395.1	MULTISPECIES: hemin-degrading factor; hemin-degrading factor	41	28	68
132	QKY05882.1;WP_034782589.1;WP_240317620.1	TonB-dependent receptor	27	31	17
133	OFJ48243.1;WP_202799886.1	hypothetical protein BA896_003850; TonB-dependent receptor	31	33	20
134	WP_128140564.1	catecholate siderophore receptor Fiu	43	43	27
135	TNC77695.1;WP_223278816.1	TonB-dependent receptor	31	32	20
136	WP_072457298.1	peptidase M14	51	26	79
137	SFX62958.1;WP_081368149.1	iron complex outermembrane recepter protein; TonB-dependent receptor	31	32	17
138	WP_029496689.1;WP_034746271.1;WP_034780490.1;WP_071075399.1;WP_072454965.1;WP_128141824.1;WP_139090669.1;WP_166446396.1	urocanate hydratase; MULTISPECIES: urocanate hydratase	46	13	92
139	WP_070260175.1;WP_176381932.1	adenosine deaminase	45	43	51
140	WP_010397614.1;WP_086137733.1	MULTISPECIES: 30S ribosomal protein S2	49	25	24
141	WP_166446309.1	copper-containing nitrite reductase	77	45	59
142	WP_219887357.1	S8 family serine peptidase	144	290	172
143	WP_128143012.1	filamentous hemagglutinin N-terminal domain-containing protein	63	32	27
144	WP_034781200.1;WP_176374359.1;WP_211552170.1	MULTISPECIES: phosphoenolpyruvate carboxykinase (GTP); phosphoenolpyruvate carboxykinase (GTP)	61	14	70
145	WP_166448553.1	phosphoenolpyruvate carboxykinase (GTP)	69	14	77
146	WP_071075047.1	phosphoenolpyruvate carboxykinase (GTP)	65	13	76
147	BAQ08362.1	putative tryptophan hydroxylase	82	19	142
148	WP_034788600.1;WP_070253616.1;WP_070253617.1;WP_070303092.1;WP_128139606.1;WP_128139607.1;WP_176375380.1;WP_176375381.1	Lateral flagellin, partial; MULTISPECIES: Lateral flagellin; Lateral flagellin	93	549	286
149	WP_034757604.1	MULTISPECIES: ABC transporter substrate-binding protein	16	19	48
150	WP_034753125.1;WP_034784654.1;WP_070260017.1	MULTISPECIES: elongation factor Tu; MULTISPECIES: elongation factor Tu, partial; elongation factor Tu, partial	46	30	38
151	WP_034777937.1;WP_176383039.1	MULTISPECIES: ABC transporter substrate-binding protein; ABC transporter substrate-binding protein	16	19	48
152	QKY06136.1;WP_070254551.1;WP_081345516.1;WP_176386266.1;WP_244965263.1	NAD(P)-binding protein	64	17	15
153	STQ93709.1;WP_034760094.1;WP_071079161.1;WP_072454315.1;WP_139090188.1;WP_166449575.1;WP_176374816.1	Acetyl-coenzyme A synthetase; acetate--CoA ligase	37	4	69
154	TNC77202.1;WP_223278880.1	zinc metalloprotease	43	93	150
155	WP_034782586.1;WP_176381998.1	TonB-dependent receptor	33	33	15
156	WP_034753507.1	DUF2807 domain-containing protein	52	48	54
157	WP_176376642.1	peptidase M14	56	31	77
158	WP_034783848.1;WP_176374444.1;WP_176381453.1	cytochrome c1; D-(-)-3-hydroxybutyrate oligomer hydrolase	76	61	59
159	WP_034753184.1	MULTISPECIES: elongation factor G	36	31	31
160	WP_176375966.1	phage tail length tape measure family protein	78	40	25
161	WP_034780989.1;WP_070260720.1;WP_166448613.1	acyl-CoA dehydrogenase family protein; MULTISPECIES: acyl-CoA dehydrogenase family protein	39	34	66
162	WP_139090209.1	type VI secretion system tip protein VgrG	27	52	43
163	WP_166450082.1	cystathionine gamma-synthase family protein	54	24	67
164	WP_166446111.1	D-(-)-3-hydroxybutyrate oligomer hydrolase	89	69	61
165	WP_071077842.1	flagellar hook-basal body complex protein	82	102	74
166	WP_070254756.1	peptidase M14	59	31	84
167	WP_010399920.1;WP_034752089.1;WP_034789115.1;WP_071076249.1;WP_128142387.1;WP_139089976.1	aconitate hydratase AcnA; MULTISPECIES: aconitate hydratase AcnA	37	16	26
168	WP_070256675.1	hypothetical protein	85	36	54
169	WP_072453182.1	M20/M25/M40 family metallo-hydrolase	52	31	49
170	WP_034780223.1;WP_070346231.1	MULTISPECIES: aspartate carbamoyltransferase catalytic subunit; aspartate carbamoyltransferase catalytic subunit	44	27	24
171	WP_070347226.1	CocE/NonD family hydrolase	27	23	44
172	WP_139089687.1	M20/M25/M40 family metallo-hydrolase	54	40	59
173	WP_034751720.1;WP_034782101.1;WP_166447572.1;WP_176382293.1;WP_211551212.1	gamma-glutamyltransferase	25	23	28
174	WP_166449557.1	TonB-dependent receptor	31	29	13
175	WP_167468652.1	MULTISPECIES: flagellar basal-body rod protein FlgG	40	52	27
176	QKY06248.1;WP_205412510.1;WP_211548215.1;WP_217495237.1	zinc metalloprotease	42	95	154
177	WP_211550397.1	hypothetical protein	92	64	52
178	WP_034749992.1	MULTISPECIES: NADH-quinone oxidoreductase subunit D	26	16	17
179	ABK64009.1	putative TonB-dependent siderophore receptor	54	42	19
180	WP_034752021.1;WP_071076285.1	MULTISPECIES: adenylosuccinate synthase	28	22	45
181	WP_071077192.1	hemin-degrading factor	30	25	60
182	WP_034748901.1;WP_070258848.1;WP_072456911.1;WP_128141350.1;WP_139091671.1;WP_166448260.1	thiamine pyrophosphate-binding protein	53	39	83
183	WP_166449923.1	flagellar hook-basal body complex protein	82	96	63
184	WP_034752071.1;WP_099667070.1	MULTISPECIES: citrate synthase	40	6	42
185	WP_071076538.1	NAD(P)-binding protein	62	11	12
186	WP_034750639.1;WP_070281173.1	MULTISPECIES: AMP nucleosidase	36	19	30
187	WP_166449777.1	TonB-dependent siderophore receptor	41	38	22
188	KHA76657.1;WP_167468651.1	hypothetical protein NC77_22420; TonB-dependent siderophore receptor	54	43	20
189	OHV95226.1;WP_242428521.1	TonB-dependent receptor	26	28	7
190	WP_166448018.1	flagellar filament capping protein FliD	36	19	11
191	EZP42030.1;SFY05987.1;STR26152.1;TNC76157.1	Oligopeptidase A; oligopeptidase A; M3 family metallopeptidase	37	3	36
192	WP_034753163.1;WP_034783265.1;WP_070259943.1;WP_070345922.1;WP_072457716.1;WP_211552320.1	M1 family metallopeptidase; MULTISPECIES: M1 family metallopeptidase; M1 family aminopeptidase/hydrolase	36	10	40
193	WP_071079136.1	type VI secretion system tip protein VgrG	17	38	26
194	WP_034788665.1;WP_070254661.1;WP_072454920.1;WP_128141772.1;WP_139090622.1;WP_166446450.1;WP_176376584.1;WP_211548379.1	MULTISPECIES: 6-phosphofructokinase; 6-phosphofructokinase	20	19	26
195	OHV96887.1;WP_206780382.1	hypothetical protein AKG95_16870; TonB-dependent siderophore receptor	46	34	20
196	WP_071075155.1	M20 family metallopeptidase	57	26	82
197	WP_034747379.1;WP_072455527.1;WP_139091057.1;WP_166450134.1	dihydroxy-acid dehydratase	18	2	41
198	WP_128140342.1;WP_139090255.1	hypothetical protein	23	25	34
199	WP_166448819.1	phosphogluconate dehydratase	45	16	63
200	WP_223279012.1	hypothetical protein	59	43	69
201	WP_242428517.1	DUF5610 domain-containing protein	148	79	72
202	WP_034751197.1;WP_081368054.1	hypothetical protein	73	49	83
203	WP_034754390.1;WP_070302962.1	catecholate siderophore receptor Fiu; MULTISPECIES: catecholate siderophore receptor Fiu	40	42	19
204	WP_240943624.1	hypothetical protein	61	48	74
205	WP_034750044.1	MULTISPECIES: ketol-acid reductoisomerase	54	9	72
206	WP_071077191.1	TonB-dependent hemoglobin/transferrin/lactoferrin family receptor	27	30	9
207	APA66848.1;KKO63403.1;WP_010401369.1	hypothetical protein YQ44_02365; DNA topoisomerase I/SWI domain fusion protein; SWIB/MDM2 domain-containing protein	61	45	48
208	WP_071079352.1	TonB-dependent receptor	35	27	11
209	WP_139090567.1	CoA-acylating methylmalonate-semialdehyde dehydrogenase	22	16	40
210	WP_071078914.1	gamma-glutamyltransferase	20	15	19
211	WP_010399621.1;WP_034779378.1;WP_176376136.1	2,3,4,5-tetrahydropyridine-2,6-dicarboxylate N-succinyltransferase; MULTISPECIES: 2,3,4,5-tetrahydropyridine-2,6-dicarboxylate N-succinyltransferase	56	28	62
212	WP_070254820.1	M20 family metallopeptidase	54	25	76
213	WP_010397228.1;WP_034757420.1;WP_034786036.1	heme-binding protein; MULTISPECIES: heme-binding protein	61	32	80
214	WP_139248183.1	YDG domain-containing protein	30	17	23
215	WP_034758403.1;WP_034777993.1;WP_070257762.1;WP_071078271.1;WP_166449274.1;WP_211547146.1	MULTISPECIES: molecular chaperone HtpG; molecular chaperone HtpG	29	16	21
216	WP_010397676.1;WP_034752206.1;WP_034777711.1	IMP dehydrogenase; MULTISPECIES: IMP dehydrogenase	34	17	66
217	WP_071079696.1	acyl-CoA dehydrogenase C-terminal domain-containing protein	23	10	34
218	WP_166447818.1	YncE family protein	18	31	24
219	WP_034749822.1;WP_035820379.1	2,3,4,5-tetrahydropyridine-2,6-dicarboxylate N-succinyltransferase; MULTISPECIES: 2,3,4,5-tetrahydropyridine-2,6-dicarboxylate N-succinyltransferase	55	28	65
220	WP_139092382.1	YncE family protein	20	31	27
221	WP_034781868.1;WP_070257518.1;WP_071079050.1;WP_128140328.1;WP_139090279.1;WP_211551359.1	class II fumarate hydratase; MULTISPECIES: class II fumarate hydratase	33	7	27
222	WP_071077819.1	flagellin	78	483	258
223	WP_072454854.1	TonB-dependent siderophore receptor	49	36	23
224	STR27488.1	Arginyl aminopeptidase	39	34	37
225	WP_240943747.1	catalase	40	30	93
226	EZP41938.1;SFY07212.1;STR26063.1;TNC76233.1;WP_175560543.1;WP_181878120.1;WP_189396623.1;WP_235194168.1	Catalase; catalase; Catalase HPII	30	30	87
227	WP_034752348.1;WP_034784215.1;WP_058048076.1;WP_070303098.1	MULTISPECIES: CoA transferase subunit A	32	6	67
228	WP_034753905.1;WP_034780873.1	MULTISPECIES: alkyl hydroperoxide reductase subunit C	34	32	45
229	WP_070259473.1;WP_071077231.1	3-hydroxyacyl-CoA dehydrogenase NAD-binding domain-containing protein	12	10	38
230	WP_175560535.1;WP_181878025.1;WP_189396608.1;WP_200872980.1;WP_205711586.1;WP_211547888.1	M3 family metallopeptidase	36	3	28
231	TNC75221.1;WP_223279022.1	DUF4394 domain-containing protein	23	25	17
232	WP_071075960.1	type VI secretion system tip protein VgrG	26	50	39
233	WP_034785509.1;WP_070260283.1;WP_176376239.1;WP_176385128.1;WP_211550940.1	S9 family peptidase	23	14	21
234	WP_034746081.1	MULTISPECIES: ADP-forming succinate--CoA ligase subunit beta	34	23	19
235	WP_211552238.1	YDG domain-containing protein	32	20	27
236	WP_034746156.1;WP_128141793.1	cysteine synthase A; MULTISPECIES: cysteine synthase A	31	5	57
237	WP_010401839.1;WP_034778875.1	MULTISPECIES: bacterioferritin	63	32	44
238	WP_034749195.1;WP_034784783.1;WP_070253815.1;WP_070278376.1;WP_072456762.1;WP_128141278.1;WP_139091730.1;WP_151092643.1;WP_166448184.1	valine--tRNA ligase; MULTISPECIES: valine--tRNA ligase	15	7	32
239	WP_128141718.1	lipopolysaccharide biosynthesis protein RfbH	35	4	50
240	WP_034756001.1;WP_072453516.1	TonB-dependent hemoglobin/transferrin/lactoferrin family receptor	20	24	8
241	SFX64783.1;TNC77705.1;WP_223278826.1;WP_235194359.1	hypothetical protein SAMN03097694_2743; hypothetical protein FHI69_08670; DUF5610 domain-containing protein	141	71	73
242	WP_034745641.1;WP_034778843.1;WP_071075221.1;WP_072457269.1;WP_099389220.1;WP_128141683.1;WP_166446541.1	Re/Si-specific NAD(P)(+) transhydrogenase subunit alpha; MULTISPECIES: Re/Si-specific NAD(P)(+) transhydrogenase subunit alpha	27	19	24
243	WP_070255482.1;WP_092606030.1;WP_176376132.1;WP_211550728.1	MULTISPECIES: flagellar filament capping protein FliD; flagellar filament capping protein FliD	37	23	10
244	WP_034785711.1;WP_070259150.1;WP_176375271.1;WP_176382897.1;WP_211547345.1	MULTISPECIES: YncE family protein; YncE family protein	17	29	23
245	EZP41472.1;WP_235194165.1	Aminotransferase class-III; aspartate aminotransferase family protein	18	3	49
246	WP_034753873.1;WP_034780910.1;WP_139092018.1;WP_166448576.1;WP_176374375.1;WP_211552183.1	dihydrolipoyl dehydrogenase; MULTISPECIES: dihydrolipoyl dehydrogenase	34	10	90
247	WP_176375551.1	glycine C-acetyltransferase	34	9	49
248	WP_034750472.1	YDG domain-containing protein	28	11	21
249	WP_034753080.1;WP_034783536.1;WP_070304529.1;WP_070345932.1;WP_071079819.1;WP_102297498.1	adenosylhomocysteinase; MULTISPECIES: adenosylhomocysteinase	42	13	19
250	WP_072454937.1	cysteine synthase A	32	5	58
251	STQ93570.1;TNC77710.1;WP_223278829.1	Neutral endopeptidase; M13 family metallopeptidase	23	18	21
252	KHA76266.1;QKY05121.1;WP_162835772.1;WP_176376924.1;WP_176386302.1;WP_211548579.1	catalase	27	28	84
253	STR26515.1	Heme:hemopexin utilization protein A	28	18	23
254	WP_034751540.1;WP_034782204.1;WP_072454512.1	leucyl aminopeptidase; MULTISPECIES: leucyl aminopeptidase	23	21	2
255	WP_071075890.1	phosphogluconate dehydratase	40	16	57
256	WP_139089491.1	O-acetylhomoserine aminocarboxypropyltransferase	28	9	34
257	WP_034746119.1;WP_071075342.1;WP_128141784.1	MULTISPECIES: fructose-bisphosphate aldolase class II; fructose-bisphosphate aldolase class II	44	19	23
258	WP_034752063.1;WP_034789088.1;WP_043462383.1;WP_071076261.1;WP_072452585.1;WP_128142393.1	MULTISPECIES: 2-oxoglutarate dehydrogenase E1 component; 2-oxoglutarate dehydrogenase E1 component	21	13	8
259	WP_010400683.1;WP_034750794.1;WP_034786980.1;WP_070260419.1;WP_071075913.1;WP_128142254.1	3-deoxy-8-phosphooctulonate synthase; MULTISPECIES: 3-deoxy-8-phosphooctulonate synthase	33	8	44
260	SFX18540.1;STR27330.1;WP_175560445.1;WP_181878062.1	prolyl oligopeptidase; Prolyl endopeptidase; prolyl oligopeptidase family serine peptidase	20	14	21
261	WP_128140502.1	MULTISPECIES: xanthosine phosphorylase	32	22	45
262	WP_034751072.1;WP_034781436.1;WP_046685113.1;WP_166448787.1	glycine C-acetyltransferase; MULTISPECIES: glycine C-acetyltransferase	35	9	47
263	WP_071079808.1	M14 family metallopeptidase	18	11	20
264	WP_166450263.1	tartrate dehydrogenase	29	19	42
265	WP_166448168.1	catalase	25	17	26
266	WP_139089785.1	prolyl oligopeptidase family serine peptidase	16	13	18
267	WP_010399753.1	ketol-acid reductoisomerase	36	2	44
268	WP_010401460.1;WP_034780388.1;WP_070281623.1;WP_071075436.1	ABC transporter substrate-binding protein; MULTISPECIES: ABC transporter substrate-binding protein	23	10	29
269	WP_034779135.1	prolyl oligopeptidase family serine peptidase	23	12	24
270	WP_034784698.1;WP_070254343.1	Asp-tRNA(Asn)/Glu-tRNA(Gln) amidotransferase subunit GatA	35	5	47
271	WP_034746113.1;WP_034780610.1;WP_070254648.1;WP_070301064.1;WP_166446439.1;WP_176385718.1;WP_211548365.1	phosphoglycerate kinase; MULTISPECIES: phosphoglycerate kinase	29	4	48
272	WP_071078249.1	methionine--tRNA ligase	22	11	20
273	WP_010399917.1	malate dehydrogenase	24	10	51
274	WP_010402050.1;WP_034754418.1;WP_071075050.1	single-stranded DNA-binding protein; MULTISPECIES: single-stranded DNA-binding protein	64	42	36
275	WP_034749370.1	Asp-tRNA(Asn)/Glu-tRNA(Gln) amidotransferase subunit GatA	34	5	48
276	WP_034751007.1;WP_034787304.1	MULTISPECIES: endopeptidase La	15	21	10
277	OHV95259.1;WP_071079046.1	peptidase M13; M13 family metallopeptidase	22	18	19
278	WP_128141782.1	phosphoglycerate kinase	27	4	48
279	WP_034753544.1;WP_128141221.1	MULTISPECIES: ribulose-phosphate 3-epimerase; ribulose-phosphate 3-epimerase	63	55	126
280	WP_071075340.1	phosphoglycerate kinase	28	4	48
281	STR25721.1;TNC77195.1;WP_128143225.1;WP_223278875.1	Putative serine protease HtrA; serine protease; S1C family serine protease	13	4	27
282	STQ92344.1;WP_128139526.1	Filamentous hemagglutinin; hypothetical protein	43	26	17
283	WP_034778891.1;WP_071075200.1	MULTISPECIES: YceI family protein; YceI family protein	13	8	44
284	WP_071076279.1	MULTISPECIES: histidine--tRNA ligase	33	15	8
285	WP_034780946.1;WP_071074994.1;WP_176381331.1	MULTISPECIES: UDP-N-acetylglucosamine 1-carboxyvinyltransferase; UDP-N-acetylglucosamine 1-carboxyvinyltransferase	17	10	40
286	WP_034779548.1	MULTISPECIES: SIMPL domain-containing protein	43	51	38
287	WP_034786578.1	MULTISPECIES: peptidoglycan-associated lipoprotein Pal	25	21	14
288	WP_010401919.1;WP_034745484.1;WP_034778959.1;WP_071075166.1;WP_166446588.1	dihydroorotase; MULTISPECIES: dihydroorotase	33	4	47
289	WP_080698565.1	phage tail length tape measure family protein	51	25	16
290	WP_070254668.1;WP_176385740.1;WP_231958499.1	aspartate aminotransferase family protein	19	3	41
291	WP_081367973.1	phage tail length tape measure family protein	45	26	14
292	WP_128142591.1;WP_139089810.1	MULTISPECIES: outer membrane beta-barrel protein; outer membrane beta-barrel protein	98	70	53
293	WP_034745720.1;WP_034778779.1;WP_070254713.1;WP_070281773.1;WP_070346106.1;WP_092607291.1;WP_128141704.1	MULTISPECIES: 4-hydroxy-tetrahydrodipicolinate reductase; 4-hydroxy-tetrahydrodipicolinate reductase	25	5	22
294	WP_070346470.1	cystathionine gamma-synthase family protein	34	14	46
295	OEZ65643.1;WP_034785237.1	hypothetical protein JANLI_03410; MULTISPECIES: hypothetical protein	19	22	20
296	WP_034748447.1;WP_070254456.1;WP_211549497.1	acyl-CoA ligase (AMP-forming), exosortase A system-associated	17	8	66
297	WP_211550600.1	prolyl oligopeptidase family serine peptidase	19	12	19
298	WP_166447375.1	TonB-dependent hemoglobin/transferrin/lactoferrin family receptor	17	20	8
299	WP_034751243.1;WP_034781611.1;WP_070256337.1;WP_071077548.1;WP_139091858.1;WP_176383498.1	MULTISPECIES: nitrate reductase subunit beta; nitrate reductase subunit beta	26	9	26
300	OFJ47321.1;WP_082261066.1	acetoacetate decarboxylase; NAD(P)-binding protein	39	6	12
301	STQ93959.1;WP_034753906.1;WP_034780871.1;WP_071075037.1;WP_072457388.1;WP_139092006.1;WP_166448562.1;WP_181877941.1	Alkyl hydroperoxide reductase subunit F; alkyl hydroperoxide reductase subunit F; MULTISPECIES: alkyl hydroperoxide reductase subunit F	14	3	55
302	WP_070346182.1	hypothetical protein	20	11	36
303	WP_034758318.1;WP_072454786.1;WP_128139889.1;WP_166449255.1	methionine--tRNA ligase	20	11	18
304	WP_010399868.1;WP_034789027.1;WP_071076284.1;WP_176385094.1	ATP phosphoribosyltransferase regulatory subunit; MULTISPECIES: ATP phosphoribosyltransferase regulatory subunit	16	7	21
305	WP_034779183.1	MULTISPECIES: outer membrane beta-barrel protein	131	80	51
306	WP_034778921.1;WP_071075185.1;WP_211548530.1	MULTISPECIES: N-succinylarginine dihydrolase; N-succinylarginine dihydrolase	25	13	38
307	STR27878.1;WP_034756379.1;WP_034786464.1;WP_139089350.1	Isocitrate dehydrogenase [NADP]; MULTISPECIES: NADP-dependent isocitrate dehydrogenase; NADP-dependent isocitrate dehydrogenase	18	5	11
308	WP_010397639.1;WP_071077748.1;WP_071077749.1	3-hydroxyacyl-ACP dehydratase FabZ; MULTISPECIES: 3-hydroxyacyl-ACP dehydratase FabZ	57	43	40
309	OEZ53041.1;WP_139144537.1;WP_211552169.1	tRNA(Ile)-lysidine synthase; MULTISPECIES: hypothetical protein; hypothetical protein	24	14	38
310	EZP40985.1;WP_071077292.1	Ferredoxin--NADP+ reductase; MULTISPECIES: ferredoxin--NADP reductase	18	3	27
311	WP_029496723.1	acetylornithine/succinylornithine family transaminase	126	52	212
312	WP_071078755.1	TerD family protein	28	7	42
313	EZP40207.1;SFY02894.1;WP_034750971.1;WP_072455327.1	Glucose-6-phosphate isomerase; glucose-6-phosphate isomerase	19	12	33
314	WP_071076969.1	MULTISPECIES: 30S ribosomal protein S15	31	27	11
315	WP_034752848.1;WP_034783757.1	MULTISPECIES: porin family protein	21	23	19
316	KHA79799.1;WP_080753272.1;WP_176385672.1	amidohydrolase	14	7	13
317	WP_034747604.1;WP_071075207.1;WP_128141675.1	Fe2+-dependent dioxygenase	38	17	45
318	WP_070257505.1	MULTISPECIES: hypothetical protein	16	20	17
319	WP_034745547.1;WP_072457317.1;WP_128141654.1;WP_139090527.1	N-succinylarginine dihydrolase; MULTISPECIES: N-succinylarginine dihydrolase	22	10	34
320	WP_034785104.1	MULTISPECIES: TerD family protein	28	5	57
321	WP_189396639.1	YDG domain-containing protein	21	14	17
322	WP_034781828.1	hypothetical protein	16	19	17
323	WP_034759141.1;WP_034786589.1;WP_035826106.1;WP_071078718.1	MULTISPECIES: riboflavin synthase; riboflavin synthase	30	10	72
324	KHA75538.1;OFJ50275.1;TNC79189.1;WP_174718107.1;WP_175444492.1;WP_193365537.1;WP_205711499.1	aromatic amino acid aminotransferase; aspartate/tyrosine/aromatic aminotransferase; MULTISPECIES: aspartate/tyrosine/aromatic aminotransferase	20	5	13
325	WP_034755514.1;WP_034784423.1	MULTISPECIES: TerD family protein	28	4	38
326	EZP39055.1;SFX49271.1;WP_034752367.1;WP_072454216.1	Phosphoenolpyruvate synthase; phosphoenolpyruvate synthase; MULTISPECIES: phosphoenolpyruvate synthase	14	8	11
327	WP_070346001.1	F0F1 ATP synthase subunit gamma	25	14	13
328	WP_071080006.1	F0F1 ATP synthase subunit gamma	25	14	13
329	WP_166449022.1	DUF3108 domain-containing protein	23	9	20
330	WP_070256921.1;WP_115057515.1;WP_176375808.1;WP_176384179.1;WP_211550032.1	iminophenyl-pyruvate dimer synthase VioB	8	5	28
331	WP_070256298.1	hypothetical protein	45	29	45
332	WP_010399218.1;WP_034751987.1;WP_034783228.1;WP_070258160.1;WP_071077007.1;WP_072454089.1;WP_128142695.1;WP_139089705.1;WP_166446728.1;WP_176376005.1	threonine--tRNA ligase; MULTISPECIES: threonine--tRNA ligase	21	2	27
333	WP_034785646.1;WP_070254116.1;WP_071079594.1;WP_128141214.1;WP_139092638.1;WP_176374658.1;WP_211552109.1	xanthine dehydrogenase family protein molybdopterin-binding subunit; MULTISPECIES: xanthine dehydrogenase family protein molybdopterin-binding subunit	12	4	22
334	WP_010400696.1;WP_070303463.1;WP_071075891.1;WP_128142236.1	MULTISPECIES: bifunctional 4-hydroxy-2-oxoglutarate aldolase/2-dehydro-3-deoxy-phosphogluconate aldolase; bifunctional 4-hydroxy-2-oxoglutarate aldolase/2-dehydro-3-deoxy-phosphogluconate aldolase	23	2	54
335	WP_034784356.1;WP_070257724.1;WP_211552017.1	DUF3108 domain-containing protein; MULTISPECIES: DUF3108 domain-containing protein	23	10	23
336	WP_034749687.1;WP_072452878.1	MULTISPECIES: enoyl-ACP reductase FabI; enoyl-ACP reductase FabI	16	13	54
337	WP_034780316.1	MULTISPECIES: DNA topoisomerase IV subunit A	23	13	6
338	OHV99167.1;WP_081344375.1	protease 2; S9 family peptidase	17	7	18
339	WP_139091415.1	porin	50	57	36
340	WP_034752981.1;WP_072455848.1	MULTISPECIES: pilus assembly protein TadG-related protein; pilus assembly protein TadG-related protein	37	50	27
341	WP_034752659.1;WP_034783851.1;WP_070257832.1;WP_070279922.1;WP_071080020.1;WP_072456017.1;WP_166446112.1	ABC transporter substrate-binding protein; MULTISPECIES: ABC transporter substrate-binding protein	14	6	38
342	WP_034752779.1	NADP-dependent succinate-semialdehyde dehydrogenase	9	6	21
343	WP_034745922.1	MULTISPECIES: Glu/Leu/Phe/Val dehydrogenase	9	10	25
344	WP_034757580.1;WP_072454602.1;WP_128139673.1;WP_139092506.1;WP_166449799.1	MULTISPECIES: CoA-acylating methylmalonate-semialdehyde dehydrogenase; CoA-acylating methylmalonate-semialdehyde dehydrogenase	18	9	27
345	WP_128140569.1;WP_139091997.1;WP_166448538.1	hypothetical protein	37	40	30
346	WP_176375546.1	Ig-like domain-containing protein	23	19	15
347	WP_070258541.1;WP_176381555.1	2,3-diphosphoglycerate-dependent phosphoglycerate mutase	22	3	44
348	WP_070303549.1;WP_139091565.1	MULTISPECIES: DUF4198 domain-containing protein; DUF4198 domain-containing protein	7	6	42
349	WP_034783705.1;WP_070258425.1;WP_070279981.1;WP_176374466.1	M13 family peptidase; MULTISPECIES: M13 family peptidase	20	16	17
350	WP_070345992.1;WP_071080035.1	glutamine--fructose-6-phosphate transaminase (isomerizing)	13	7	28
351	WP_152615322.1;WP_176375802.1;WP_176384171.1	hypothetical protein	28	13	3
352	OEZ47055.1;WP_034787193.1;WP_070260486.1;WP_071075889.1;WP_176385227.1	glucose-6-phosphate isomerase	13	8	32
353	KHA80514.1;OHV93994.1;QKY01436.1;TNC73575.1;WP_034753307.1;WP_223279085.1;WP_235194262.1;WP_240317558.1	L-asparaginase; type II asparaginase; MULTISPECIES: type II asparaginase	27	3	12
354	WP_010398941.1;WP_034755418.1;WP_034782924.1;WP_071076806.1;WP_072453321.1	ABC transporter substrate-binding protein; MULTISPECIES: ABC transporter substrate-binding protein	11	6	14
355	WP_071076361.1	NADH-quinone oxidoreductase subunit NuoF	22	16	10
356	STQ93683.1	Uncharacterized protein conserved in bacteria	13	32	22
357	WP_071075690.1	catalase	26	24	64
358	WP_010401051.1;WP_034747152.1;WP_071075685.1;WP_092608140.1;WP_211547987.1	MULTISPECIES: class 1 fructose-bisphosphatase; class 1 fructose-bisphosphatase	10	14	19
359	WP_166446001.1	pilus assembly protein TadG-related protein	44	56	30
360	WP_034779273.1	MULTISPECIES: enoyl-ACP reductase FabI	15	11	45
361	WP_034750415.1;WP_072452496.1;WP_128142351.1	ABC transporter substrate-binding protein	21	16	23
362	WP_176385124.1	putative Ig domain-containing protein	17	16	11
363	WP_034750420.1;WP_034785482.1;WP_071076142.1;WP_072452494.1;WP_128142349.1;WP_139091592.1;WP_166450058.1	MULTISPECIES: porin; porin	17	13	7
364	WP_010395538.1	hypothetical protein	11	13	20
365	WP_070253730.1;WP_166448847.1	MULTISPECIES: flagellar hook-associated protein FlgK; flagellar hook-associated protein FlgK	25	10	4
366	WP_034746126.1;WP_034780600.1;WP_070254646.1;WP_070346166.1;WP_071075344.1	MULTISPECIES: 5-(carboxyamino)imidazole ribonucleotide mutase; 5-(carboxyamino)imidazole ribonucleotide mutase	27	10	28
367	WP_034751575.1	MULTISPECIES: ATP-dependent Clp protease ATP-binding subunit ClpA	27	18	9
368	WP_240943619.1	DUF4394 domain-containing protein	16	16	10
369	KHA78860.1;OEZ48777.1;WP_052140131.1;WP_070260021.1;WP_115057421.1;WP_166449559.1;WP_176382000.1	TonB-dependent receptor; vitamin B12 transporter BtuB; TonB-dependent receptor, partial	15	12	5
370	WP_139092667.1	flagellar hook-associated protein FlgK	28	36	16
371	WP_071079826.1	porin	53	53	37
372	WP_071079185.1	TonB-dependent receptor	15	12	5
373	KHA79354.1;WP_052140049.1;WP_081345816.1	hypothetical protein NC77_07875; hypothetical protein; MULTISPECIES: MipA/OmpV family protein	33	35	26
374	WP_034752224.1	MULTISPECIES: DNA starvation/stationary phase protection protein	66	81	74
375	KHA78302.1;OFJ49871.1;OHV97934.1;WP_010400401.1;WP_071653368.1;WP_071653756.1;WP_072452459.1;WP_176376261.1;WP_211552232.1	aspartate-semialdehyde dehydrogenase; MULTISPECIES: aspartate-semialdehyde dehydrogenase	22	2	44
376	OHV96961.1;WP_170840476.1	beta-lactamase; class D beta-lactamase	18	17	26
377	SFX93284.1;TNC77056.1;WP_072455007.1;WP_223278879.1	hypothetical protein SAMN03097694_3819; succinylglutamate desuccinylase/aspartoacylase family protein; M14 family metallopeptidase	11	6	43
378	OEZ48340.1;OEZ48788.1;WP_034782495.1;WP_070260032.1;WP_211551524.1	transketolase 1; MULTISPECIES: transketolase; transketolase	13	6	17
379	WP_071080170.1	class I SAM-dependent methyltransferase	19	16	13
380	WP_166448559.1	S9 family peptidase	16	6	20
381	WP_010399148.1	Fe/S-dependent 2-methylisocitrate dehydratase AcnD	8	2	14
382	WP_139091041.1	hypothetical protein	13	11	7
383	WP_051991359.1	M14 family metallopeptidase	12	9	12
384	WP_071079917.1	peptidase M13	13	9	4
385	WP_166448258.1	porin	39	34	16
386	EZP38619.1;WP_072455793.1;WP_128141020.1;WP_139091423.1;WP_166445967.1;WP_235194246.1	Lytic transglycosylase; lytic transglycosylase domain-containing protein	13	11	6
387	WP_010396559.1;WP_034758671.1;WP_034786153.1;WP_071078509.1	thioredoxin-disulfide reductase; MULTISPECIES: thioredoxin-disulfide reductase	20	2	38
388	WP_152546456.1	hypothetical protein	40	35	25
389	EZP39390.1;SFX22946.1;STR27527.1;WP_034751981.1;WP_071076693.1;WP_072454092.1;WP_128142740.1;WP_139089665.1;WP_166446929.1	2-methylisocitrate dehydratase; aconitate hydratase; Aconitate hydratase 1; Fe/S-dependent 2-methylisocitrate dehydratase AcnD	8	2	15
390	WP_070254642.1	outer membrane beta-barrel protein	22	23	18
391	WP_070253900.1	TonB-dependent receptor	28	21	18
392	WP_034786430.1;WP_070256944.1	class D beta-lactamase; MULTISPECIES: class D beta-lactamase	15	19	20
393	KHA77847.1;WP_152615240.1;WP_176382804.1	hypothetical protein NC77_15895; hypothetical protein	21	18	20
394	WP_034784713.1;WP_070253844.1;WP_092612750.1	MULTISPECIES: arginine--tRNA ligase; arginine--tRNA ligase	14	13	17
395	WP_010399905.1;WP_034752061.1;WP_034789085.1;WP_070254083.1;WP_071076262.1;WP_072452587.1;WP_128142394.1	2-oxoglutarate dehydrogenase complex dihydrolipoyllysine-residue succinyltransferase; MULTISPECIES: 2-oxoglutarate dehydrogenase complex dihydrolipoyllysine-residue succinyltransferase	19	7	12
396	WP_034778892.1;WP_070254750.1	MULTISPECIES: YceI family protein; YceI family protein	15	10	23
397	WP_034777971.1;WP_070257772.1;WP_071078281.1	MULTISPECIES: 3-hydroxybutyrate dehydrogenase; 3-hydroxybutyrate dehydrogenase	14	9	12
398	WP_034759888.1;WP_034781778.1;WP_070257493.1;WP_071079322.1;WP_072454365.1;WP_128140353.1;WP_139090245.1;WP_166447693.1;WP_176382105.1;WP_211551395.1	alanine--tRNA ligase; MULTISPECIES: alanine--tRNA ligase	21	13	9
399	WP_010398450.1;WP_034751396.1;WP_034787624.1;WP_071078369.1;WP_128140789.1;WP_139092814.1	trigger factor; MULTISPECIES: trigger factor	16	2	12
400	WP_071077903.1	ABC transporter substrate-binding protein	10	4	29
401	WP_034758697.1;WP_034786159.1;WP_070345419.1;WP_071078556.1	MULTISPECIES: inorganic diphosphatase; inorganic diphosphatase	28	2	16
402	WP_010397519.1;WP_034752390.1;WP_034784214.1;WP_070253603.1;WP_071077802.1;WP_072454554.1	CoA transferase subunit B; MULTISPECIES: CoA transferase subunit B	13	2	42
403	WP_211549329.1	hypothetical protein	43	28	42
404	WP_034751888.1;WP_034783952.1;WP_072453191.1;WP_139089666.1;WP_166446752.1	2-methylcitrate synthase; MULTISPECIES: 2-methylcitrate synthase	17	5	10
405	WP_010394480.1	DNA-directed RNA polymerase subunit alpha	26	9	14
406	EZP41899.1;TNC76269.1;WP_070346315.1;WP_072455684.1;WP_128142039.1	NADP-dependent malic enzyme oxidoreductase; malic enzyme; hypothetical protein	23	3	22
407	WP_139090540.1	YceI family protein	14	6	21
408	WP_034747281.1;WP_034786526.1;WP_070257993.1;WP_071075717.1;WP_092608230.1;WP_128142083.1;WP_139091086.1;WP_176376381.1;WP_211547933.1	amidohydrolase family protein; MULTISPECIES: amidohydrolase family protein	8	8	26
409	WP_034746597.1;WP_034780262.1;WP_166446292.1;WP_211548178.1	MULTISPECIES: ribonucleoside-diphosphate reductase subunit alpha; ribonucleoside-diphosphate reductase subunit alpha	13	9	5
410	WP_010399872.1	RNA chaperone Hfq	38	26	28
411	WP_072457528.1	MULTISPECIES: hypothetical protein	26	34	22
412	KHA79875.1;TNC77108.1;WP_052139998.1;WP_128141907.1;WP_200872977.1;WP_205711261.1;WP_217653673.1;WP_223278883.1	hypothetical protein NC77_05850; TonB-dependent siderophore receptor	18	12	5
413	WP_010401802.1;WP_034745655.1;WP_034778830.1;WP_071075227.1;WP_072457258.1;WP_139090557.1;WP_166446537.1;WP_176376633.1	phosphotransferase; MULTISPECIES: phosphotransferase	23	14	23
414	WP_010397505.1	MULTISPECIES: SDR family oxidoreductase	9	10	20
415	WP_034747393.1;WP_034786559.1;WP_070257965.1;WP_099388874.1;WP_166450139.1;WP_176385335.1;WP_211547887.1	MULTISPECIES: bifunctional methylenetetrahydrofolate dehydrogenase/methenyltetrahydrofolate cyclohydrolase FolD; bifunctional methylenetetrahydrofolate dehydrogenase/methenyltetrahydrofolate cyclohydrolase FolD	7	2	28
416	WP_034783771.1;WP_070258375.1;WP_139091329.1;WP_176374450.1;WP_176381478.1	aminopeptidase P family protein	16	4	39
417	WP_034753093.1;WP_034783523.1;WP_071079812.1;WP_128141023.1;WP_139091425.1;WP_166445963.1	MULTISPECIES: 4-hydroxyphenylpyruvate dioxygenase; 4-hydroxyphenylpyruvate dioxygenase	31	31	17
418	OHV94501.1;WP_071079979.1;WP_072455976.1;WP_128140753.1;WP_139091317.1;WP_166446085.1	poly (3-hydroxybutyrate) depolymerase; poly(3-hydroxybutyrate) depolymerase	14	16	17
419	WP_034754386.1	MULTISPECIES: GTP cyclohydrolase I FolE	15	18	22
420	WP_034751750.1;WP_070345599.1;WP_071078930.1	MULTISPECIES: superoxide dismutase; superoxide dismutase; MULTISPECIES: superoxide dismutase [Fe]	31	2	41
421	OFJ48054.1;WP_080570587.1	30S ribosomal protein S1	21	12	13
422	WP_034759379.1;WP_034785055.1;WP_070346529.1;WP_071078837.1;WP_139090833.1;WP_166446955.1	MULTISPECIES: ornithine carbamoyltransferase; ornithine carbamoyltransferase	12	6	11
423	KHA77923.1	hypothetical protein NC77_15685	29	20	13
424	WP_070347051.1	acid phosphatase	4	7	26
425	WP_010402058.1	TonB-dependent receptor	25	21	12
426	WP_070255990.1;WP_176385599.1;WP_211548184.1	TonB-dependent siderophore receptor	19	12	5
427	STR26079.1;WP_034747230.1;WP_071075703.1	aminopeptidase N; M1 family metallopeptidase	13	6	10
428	WP_010401838.1	Fe2+-dependent dioxygenase	25	12	30
429	WP_034759341.1;WP_072456281.1	ABC transporter substrate-binding protein	20	23	12
430	EZP38809.1;KAB0332257.1;KKO65568.1;WP_034753375.1;WP_035824170.1;WP_071653294.1	Aspartate--tRNA ligase; aspartate--tRNA ligase; MULTISPECIES: aspartate--tRNA ligase	10	10	13
431	WP_072454907.1;WP_128141761.1;WP_139090604.1	beta-propeller domain-containing protein	13	12	8
432	WP_010394314.1;WP_071079797.1	50S ribosomal protein L1; MULTISPECIES: 50S ribosomal protein L1	23	13	17
433	WP_034746706.1;WP_034780214.1;WP_035822077.1;WP_070255916.1;WP_071076008.1;WP_166446266.1;WP_176376484.1;WP_176385558.1;WP_211548151.1	MULTISPECIES: ABC transporter substrate-binding protein; ABC transporter substrate-binding protein	7	16	9
434	WP_034752260.1;WP_034784153.1;WP_071077759.1	MULTISPECIES: translation elongation factor Ts	15	15	11
435	WP_034754154.1;WP_034785249.1;WP_070346404.1;WP_071075815.1	MULTISPECIES: PrkA family serine protein kinase; PrkA family serine protein kinase	20	10	9
436	TRYP_PIG	>sp|TRYP_PIG|	62	50	26
437	WP_034746323.1;WP_046684323.1;WP_071075417.1;WP_128141837.1	MULTISPECIES: fumarylacetoacetate hydrolase family protein; fumarylacetoacetate hydrolase family protein	32	25	14
438	WP_128139631.1	flagellar hook-associated protein FlgK	22	40	20
439	WP_034746698.1;WP_034780221.1;WP_070255919.1;WP_070346232.1;WP_071075540.1;WP_072455068.1;WP_128141937.1	MULTISPECIES: dihydroorotase; dihydroorotase	19	10	11
440	WP_070347170.1	flagellar hook-associated protein FlgK	15	25	11
441	WP_070346793.1	DUF1993 domain-containing protein	15	13	14
442	EZP39288.1;STR26575.1;WP_051991262.1;WP_128142373.1	putative hemagglutinin-like protein; Type V secretory pathway, adhesin AidA; IPT/TIG domain-containing protein	13	11	9
443	WP_010401651.1;WP_034746069.1;WP_034788660.1;WP_071075324.1;WP_076565922.1;WP_128141775.1;WP_176376583.1	recombinase RecA; MULTISPECIES: recombinase RecA	22	13	5
444	PHV33366.1	violacein biosynthesis enzyme VioE	18	7	42
445	WP_166449924.1	flagellar hook-associated protein FlgL	9	20	9
446	WP_051990967.1	hypothetical protein	18	18	19
447	WP_034753065.1;WP_034783551.1	MULTISPECIES: ATP-dependent protease subunit HslV	27	28	42
448	QKY06197.1;WP_176386289.1;WP_244965291.1	DUF2235 domain-containing protein	9	7	5
449	WP_034746862.1;WP_034780022.1;WP_070257458.1;WP_071075591.1;WP_128141982.1;WP_139091203.1;WP_166449691.1;WP_211548106.1	MULTISPECIES: TRAP transporter substrate-binding protein; TRAP transporter substrate-binding protein	11	13	26
450	WP_010395691.1;WP_034751810.1;WP_034782001.1	OmpA family protein; MULTISPECIES: OmpA family protein	47	20	13
451	WP_034754982.1;WP_034783076.1;WP_070346769.1;WP_139089761.1	MULTISPECIES: NAD(P)H-dependent oxidoreductase; NAD(P)H-dependent oxidoreductase	32	12	28
452	WP_166446464.1	beta-propeller domain-containing protein	9	12	7
453	EZP35147.1;WP_072456419.1;WP_128140028.1;WP_139090906.1;WP_166447096.1;WP_235194346.1	Outer membrane porin protein; porin	15	11	5
454	WP_034746316.1;WP_070301115.1;WP_071075415.1;WP_128141835.1;WP_166446380.1;WP_211548276.1	MULTISPECIES: cache domain-containing protein; cache domain-containing protein	15	9	9
455	WP_034745472.1;WP_034778971.1;WP_070254808.1	MULTISPECIES: amino acid ABC transporter substrate-binding protein; amino acid ABC transporter substrate-binding protein	10	8	10
456	STQ94007.1;WP_034753831.1;WP_071074995.1;WP_072457441.1;WP_139092028.1;WP_166448588.1	Histidinol dehydrogenase; histidinol dehydrogenase	14	2	13
457	WP_070256615.1	NAD(P)H-dependent oxidoreductase	32	12	28
458	WP_034758296.1;WP_071078244.1;WP_072454781.1;WP_128139883.1	glutamate--tRNA ligase	8	11	5
459	STQ92643.1;WP_010397231.1;WP_034757425.1;WP_034786033.1;WP_071077945.1;WP_077402818.1	Carbamoyl-phosphate synthase large chain; carbamoyl-phosphate synthase large subunit; MULTISPECIES: carbamoyl-phosphate synthase large subunit	10	2	15
460	WP_010401254.1;WP_139091228.1	hypothetical protein	19	15	22
461	WP_010399822.1	type VI secretion system tube protein Hcp	34	30	37
462	KHA77327.1;WP_034749276.1;WP_071653610.1;WP_072456981.1;WP_080753582.1;WP_128141257.1	alkaline phosphatase	10	7	6
463	OFJ47123.1;OHV96715.1;WP_010396645.1;WP_034758384.1;WP_034778007.1;WP_070278816.1;WP_072454791.1;WP_139092560.1;WP_242428485.1	tryptophan 2,3-dioxygenase; MULTISPECIES: tryptophan 2,3-dioxygenase	7	3	19
464	OFJ50036.1;WP_010395728.1	hypothetical protein BA896_002695; hypothetical protein	23	20	21
465	WP_034748557.1;WP_035818589.1;WP_071077467.1;WP_128139363.1;WP_139088872.1	tellurite resistance TerB family protein; MULTISPECIES: tellurite resistance TerB family protein	9	12	10
466	WP_051991374.1	MULTISPECIES: tetratricopeptide repeat protein	11	11	10
467	WP_051991152.1;WP_072453790.1;WP_128139431.1;WP_139091847.1;WP_166448432.1	TonB-dependent siderophore receptor; TonB-dependent receptor	13	8	2
468	WP_034787821.1;WP_070253634.1;WP_176383086.1	flagellar hook-associated protein FlgK; MULTISPECIES: flagellar hook-associated protein FlgK	20	27	20
469	WP_034785618.1;WP_070260185.1;WP_071079293.1;WP_072454222.1;WP_166449584.1	allantoinase PuuE; MULTISPECIES: allantoinase PuuE	10	2	24
470	WP_034784306.1;WP_070259896.1;WP_071079628.1;WP_176374634.1;WP_211552060.1	MULTISPECIES: alpha/beta hydrolase; alpha/beta hydrolase	15	12	33
471	KHA77537.1;WP_010395359.1;WP_051992094.1;WP_052140316.1;WP_070257250.1;WP_072454335.1;WP_128140397.1;WP_139090216.1;WP_166449989.1;WP_176374833.1;WP_176382059.1;WP_211551454.1	TonB-dependent receptor	11	6	2
472	WP_034754568.1;WP_034785565.1;WP_070260136.1;WP_071079264.1;WP_072454241.1;WP_128140492.1;WP_139090116.1;WP_176374771.1;WP_176381940.1	aspartate aminotransferase family protein	5	2	19
473	WP_034778763.1;WP_070254869.1;WP_176376620.1;WP_211548472.1	glutamate-5-semialdehyde dehydrogenase; MULTISPECIES: glutamate-5-semialdehyde dehydrogenase	8	5	6
474	OHV98904.1;WP_071075961.1	hypothetical protein AKG95_06270; DUF3274 domain-containing protein	2	7	8
475	EZP38936.1;WP_152546481.1	PKD domain containing protein; PKD domain-containing protein	23	24	11
476	WP_034747385.1;WP_034786556.1;WP_071075745.1;WP_128142119.1	MULTISPECIES: branched-chain amino acid ABC transporter substrate-binding protein; branched-chain amino acid ABC transporter substrate-binding protein	7	5	9
477	WP_166450077.1	YDG domain-containing protein, partial	13	6	10
478	WP_010394482.1	MULTISPECIES: 50S ribosomal protein L17	19	14	12
479	WP_010401616.1;WP_034746137.1;WP_034780590.1;WP_070254643.1;WP_071075347.1;WP_072454931.1;WP_099394958.1;WP_139090638.1;WP_166446434.1;WP_176376576.1;WP_211548355.1	SGNH/GDSL hydrolase family protein; MULTISPECIES: SGNH/GDSL hydrolase family protein	50	30	37
480	WP_034753744.1;WP_034780986.1;WP_070221734.1;WP_070260716.1;WP_070346028.1;WP_071074957.1;WP_072457475.1;WP_139092043.1;WP_166448611.1	acetyl-CoA C-acyltransferase; MULTISPECIES: acetyl-CoA C-acyltransferase	11	2	24
481	WP_240943715.1	tryptophan 2,3-dioxygenase	5	3	17
482	WP_166445993.1	glutathione S-transferase N-terminal domain-containing protein	8	14	4
483	WP_166448556.1	TonB-dependent receptor	22	23	16
484	WP_139091267.1;WP_166447893.1	MULTISPECIES: type VI secretion system baseplate subunit TssK; type VI secretion system baseplate subunit TssK	13	17	24
485	STR26491.1;WP_010400403.1;WP_034750539.1;WP_034783436.1;WP_070260220.1;WP_072452455.1;WP_099388745.1;WP_115057556.1;WP_115057561.1;WP_139091572.1;WP_166450089.1;WP_176376262.1;WP_231958737.1	3-isopropylmalate dehydrogenase; MULTISPECIES: 3-isopropylmalate dehydrogenase; 3-isopropylmalate dehydrogenase, partial	6	2	21
486	WP_072456952.1	hypothetical protein	25	19	16
487	WP_071078502.1	serine--tRNA ligase	30	7	21
488	WP_071077847.1	flagellar hook-associated protein FlgL	9	12	10
489	WP_070347258.1	tellurite resistance TerB family protein	13	10	12
490	WP_072453218.1	phospholipase C, phosphocholine-specific	11	4	14
491	WP_052140326.1	host specificity factor TipJ family phage tail protein	29	5	5
492	QKY06155.1;WP_139089904.1;WP_166447956.1;WP_176386270.1;WP_211550801.1;WP_244965270.1	PQQ-dependent sugar dehydrogenase; sorbosone dehydrogenase family protein	6	3	13
493	WP_010398484.1;WP_034751070.1;WP_034781432.1;WP_070256169.1;WP_071077495.1;WP_072453751.1;WP_128139390.1;WP_139091804.1;WP_166448786.1	NAD-dependent epimerase/dehydratase family protein; MULTISPECIES: NAD-dependent epimerase/dehydratase family protein	7	3	15
494	OEZ65058.1;OEZ67085.1;WP_034749309.1;WP_034784728.1;WP_070346562.1;WP_071079507.1;WP_072456693.1	cyclic di-GMP phosphodiesterase YahA; MULTISPECIES: EAL domain-containing protein; EAL domain-containing protein	11	7	7
495	KAB0327354.1;OEZ55093.1;OHV95843.1;QKY11699.1;WP_197678742.1;WP_213086128.1;WP_217495251.1	zinc-dependent alcohol dehydrogenase; alcohol dehydrogenase	13	4	11
496	STR26179.1;WP_010400934.1;WP_034747456.1;WP_034785138.1;WP_070256678.1;WP_071075773.1;WP_072455489.1;WP_102292656.1;WP_211547853.1	Ribosomal RNA small subunit methyltransferase B; RsmB/NOP family class I SAM-dependent RNA methyltransferase; MULTISPECIES: RsmB/NOP family class I SAM-dependent RNA methyltransferase	8	5	3
497	WP_240943398.1	30S ribosomal protein S4	14	4	5
498	WP_139091269.1;WP_166447895.1	type VI secretion system tip protein VgrG	15	14	5
499	KHA80502.1;WP_080753191.1	dTDP-4-dehydrorhamnose 3,5-epimerase; MULTISPECIES: dTDP-4-dehydrorhamnose 3,5-epimerase family protein	17	5	20
500	STR18644.1;WP_128141401.1;WP_240943690.1	Predicted protease with the C-terminal PDZ domain; M61 family metallopeptidase	6	5	3
501	WP_070259390.1	6-carboxytetrahydropterin synthase QueD	10	11	12
502	WP_065310159.1	MULTISPECIES: 30S ribosomal protein S7	20	17	10
503	WP_034785919.1;WP_070347231.1;WP_071077189.1	MULTISPECIES: 6-carboxytetrahydropterin synthase QueD; 6-carboxytetrahydropterin synthase QueD	10	11	12
504	WP_034784857.1;WP_046683402.1;WP_070345796.1;WP_071079437.1	MULTISPECIES: DUF883 family protein; DUF883 family protein	8	12	7
505	WP_034783417.1;WP_176376271.1;WP_211546700.1	MULTISPECIES: DUF2271 domain-containing protein; DUF2271 domain-containing protein	14	17	24
506	ATD62143.1;WP_010399439.1;WP_240943596.1	ferric iron uptake transcriptional regulator	8	8	9
507	WP_034755045.1;WP_072454760.1	TonB-dependent receptor	3	5	4
508	WP_034753069.1;WP_070258567.1;WP_128141014.1;WP_166445974.1	MULTISPECIES: porin; porin	29	28	18
509	OEZ81605.1;WP_235194345.1	putative lipoprotein YiaD precursor; OmpA family protein	19	11	3
510	WP_181877985.1	hypothetical protein	10	6	9
511	WP_034750701.1;WP_034783330.1;WP_070260367.1;WP_070346443.1;WP_071075943.1;WP_072455255.1;WP_128142278.1;WP_166449722.1;WP_176376292.1;WP_211546741.1	MULTISPECIES: glycerophosphodiester phosphodiesterase; glycerophosphodiester phosphodiesterase	5	3	10
512	WP_034750382.1;WP_072452508.1;WP_139091600.1	aromatic amino acid ammonia-lyase	9	8	6
513	WP_034750032.1;WP_072452709.1;WP_128142467.1;WP_139089915.1	SIMPL domain-containing protein	8	12	6
514	WP_034749369.1	MULTISPECIES: Asp-tRNA(Asn)/Glu-tRNA(Gln) amidotransferase subunit GatC	11	6	13
515	WP_034749137.1;WP_034784815.1;WP_070253799.1;WP_071079462.1;WP_072456792.1;WP_166448202.1;WP_176374698.1;WP_176381840.1;WP_211551786.1	dienelactone hydrolase family protein; MULTISPECIES: dienelactone hydrolase family protein	6	4	5
516	WP_034748905.1;WP_034784960.1	MULTISPECIES: porin	23	22	12
517	WP_034747399.1;WP_034786561.1;WP_070257964.1;WP_071075751.1;WP_072455515.1;WP_128142124.1;WP_139091050.1;WP_166450140.1;WP_176376358.1;WP_211547881.1	dihydrolipoyllysine-residue acetyltransferase	7	7	2
518	WP_139089151.1	transaldolase	4	3	11
519	KHA80567.1;OHV94456.1;PHV47556.1;TNC73664.1;WP_128141390.1;WP_197678775.1;WP_198511246.1;WP_205412500.1;WP_230516710.1	nicotinamidase; amidohydrolase; isochorismatase family protein; MULTISPECIES: isochorismatase family protein	7	4	6
520	WP_128141235.1	oxidoreductase	8	4	14
521	OHV95597.1;WP_240943513.1;WP_242428494.1	membrane protein; OmpA family protein	19	11	3
522	WP_071079529.1	oxidoreductase	8	4	16
523	WP_034756130.1;WP_034784604.1;WP_070260491.1;WP_071077244.1;WP_072453545.1;WP_128143182.1;WP_166447417.1;WP_176383869.1	transaldolase; MULTISPECIES: transaldolase	4	3	11
524	WP_034745733.1;WP_034778769.1;WP_070254710.1;WP_070346110.1;WP_071075252.1;WP_128141708.1;WP_139090573.1;WP_166446520.1;WP_176385792.1	MULTISPECIES: leucine--tRNA ligase; leucine--tRNA ligase	7	3	8
525	WP_071076232.1	hypothetical protein	33	32	21
526	WP_034745696.1;WP_034778803.1;WP_070254718.1;WP_070346102.1;WP_071075240.1;WP_072457242.1;WP_128141699.1;WP_139090568.1;WP_166446529.1;WP_176376628.1	MULTISPECIES: acyl-CoA dehydrogenase family protein; acyl-CoA dehydrogenase family protein	6	3	17
527	STR18323.1;WP_034783521.1;WP_051991357.1;WP_070258587.1;WP_072455787.1;WP_139091427.1;WP_166445961.1;WP_176374508.1;WP_176381574.1;WP_211548952.1	C-terminal processing peptidase; MULTISPECIES: S41 family peptidase; S41 family peptidase	20	7	5
528	WP_070259789.1	MULTISPECIES: tellurite resistance TerB family protein	9	7	7
529	WP_010401777.1;WP_034745699.1;WP_034778801.1;WP_035822702.1;WP_070254717.1;WP_128141700.1;WP_176376627.1;WP_176385800.1;WP_211548485.1	enoyl-CoA hydratase; MULTISPECIES: enoyl-CoA hydratase	7	4	24
530	WP_034789112.1;WP_070346488.1;WP_071076251.1;WP_166449170.1	MULTISPECIES: aldolase/citrate lyase family protein; aldolase/citrate lyase family protein	11	3	9
531	WP_034787067.1;WP_071075880.1	MULTISPECIES: ribonuclease PH; ribonuclease PH	9	3	12
532	WP_034784699.1	MULTISPECIES: Asp-tRNA(Asn)/Glu-tRNA(Gln) amidotransferase subunit GatC	11	6	13
533	WP_010400505.1;WP_034750672.1;WP_034783360.1;WP_070303515.1;WP_071075954.1;WP_092606541.1;WP_166449729.1	peptidylprolyl isomerase; MULTISPECIES: peptidylprolyl isomerase	9	7	8
534	WP_034745982.1	MULTISPECIES: molecular chaperone DnaK	13	4	2
535	WP_010399921.1;WP_070254091.1;WP_071076248.1;WP_128142386.1;WP_151096574.1;WP_166449171.1	DUF2863 family protein; MULTISPECIES: DUF2863 family protein	11	4	5
536	KHA77362.1;OEZ51662.1;WP_052140378.1;WP_176376758.1	heme ABC transporter; hemin transport protein HemS; hemin-degrading factor	7	3	7
537	WP_034779210.1;WP_051991795.1;WP_070254522.1;WP_070280225.1;WP_071076499.1;WP_072452900.1;WP_128142582.1;WP_139089818.1;WP_166448075.1;WP_176384890.1;WP_211550655.1	TonB-dependent siderophore receptor; MULTISPECIES: TonB-dependent siderophore receptor	7	6	2
538	WP_166448850.1	flagellar hook protein FlgE	5	8	5
539	WP_034778114.1;WP_176382777.1	ATP-dependent chaperone ClpB	11	6	8
540	WP_034759136.1;WP_034786592.1;WP_071078716.1;WP_128140072.1	MULTISPECIES: OsmC family protein; OsmC family protein	10	5	15
541	MCC7642803.1;OEZ64226.1;STR18640.1;WP_034785648.1;WP_043460312.1;WP_070305515.1;WP_071079596.1;WP_235194254.1	DsbC family protein; putative thiol:disulfide interchange protein DsbC precursor; Probable thiol:disulfide interchange protein DsbC precursor; MULTISPECIES: DsbC family protein	5	3	6
542	OHV96828.1;QKY06033.1;WP_115057479.1;WP_128139395.1;WP_139091809.1;WP_139248278.1;WP_152546435.1;WP_152615171.1;WP_170840491.1;WP_205711460.1;WP_211549394.1	prolyl endopeptidase; S9 family peptidase; prolyl oligopeptidase family serine peptidase	3	7	4
543	WP_034749994.1;WP_034779526.1;WP_071076358.1;WP_072452729.1;WP_211550808.1	MULTISPECIES: NADH-quinone oxidoreductase subunit C; NADH-quinone oxidoreductase subunit C	9	4	8
544	WP_034752016.1;WP_034789018.1;WP_166449144.1	MULTISPECIES: NIPSNAP family protein; NIPSNAP family protein	7	5	20
545	WP_166449219.1	ATP-dependent chaperone ClpB	12	8	7
546	WP_034748503.1;WP_071077442.1;WP_072453712.1;WP_205711463.1	M13 family metallopeptidase	4	2	9
547	EZP37616.1;OEZ86958.1;STQ93889.1;WP_071075141.1;WP_139091965.1	putative alpha/beta superfamily hydrolase protein; alpha/beta hydrolase family protein; Alpha/beta hydrolase family; alpha/beta hydrolase	10	6	16
548	WP_034746349.1;WP_034780410.1;WP_070301125.1;WP_071075425.1;WP_176376543.1	MULTISPECIES: hypothetical protein; hypothetical protein	8	5	13
549	WP_071077497.1;WP_166448788.1	STM4015 family protein	9	3	2
550	WP_070258510.1;WP_176374491.1;WP_176381544.1;WP_211548908.1	pilus assembly protein	23	15	11
551	STQ93081.1;WP_034758861.1;WP_034786273.1;WP_070255033.1;WP_071078621.1;WP_072456452.1;WP_139090934.1;WP_166447123.1	Universal stress protein family; MULTISPECIES: universal stress protein; universal stress protein	8	8	7
552	STQ92907.1;TNC72568.1;WP_034758306.1;WP_070257749.1;WP_072454784.1;WP_128140846.1;WP_223279125.1;WP_240943707.1	Alkaline phosphatase precursor; alkaline phosphatase family protein	4	3	12
553	WP_010401866.1;WP_051990709.1;WP_070254770.1;WP_072457312.1;WP_139090529.1;WP_166446570.1;WP_176376645.1;WP_211548526.1	succinylglutamate desuccinylase; MULTISPECIES: succinylglutamate desuccinylase	10	5	2
554	WP_070254581.1;WP_176376540.1;WP_176385645.1	3-hydroxyacyl-CoA dehydrogenase PaaC	3	4	12
555	WP_070254569.1;WP_071075445.1;WP_211548250.1	Xaa-Pro peptidase family protein	8	2	18
556	WP_051991987.1;WP_072456542.1;WP_128139966.1;WP_166447152.1	DUF2807 domain-containing protein	4	8	11
557	KHA76420.1;WP_071078727.1;WP_080698820.1;WP_080753660.1;WP_128140082.1;WP_166446997.1	translocation protein TolB; Tol-Pal system beta propeller repeat protein TolB; MULTISPECIES: Tol-Pal system beta propeller repeat protein TolB	6	3	2
558	KHA78218.1;OHV94333.1;WP_052140233.1;WP_174718089.1;WP_176376688.1;WP_211548779.1;WP_242428554.1;WP_244965349.1	hypothetical protein NC77_15365; hypothetical protein AKG95_27720; DUF6279 family lipoprotein	6	5	7
559	WP_034788657.1;WP_166446447.1;WP_176385731.1	MULTISPECIES: methyltransferase regulatory domain-containing protein; methyltransferase regulatory domain-containing protein; class I SAM-dependent methyltransferase	6	6	7
560	WP_034784843.1;WP_092612864.1	MULTISPECIES: pyrroline-5-carboxylate reductase	5	4	13
561	WP_034780309.1;WP_071075469.1;WP_166446321.1	MULTISPECIES: type IIA DNA topoisomerase subunit B; type IIA DNA topoisomerase subunit B	6	6	2
562	EZP36551.1;KHA79394.1;OEZ56649.1;QKY06099.1;SFX25801.1;TNC78472.1;WP_070256800.1;WP_176386228.1	putative mannose-sensitive hemagglutinin a MshA-like protein; hypothetical protein NC77_07615; type II secretion system protein G precursor; type II secretion system protein; MSHA pilin protein MshA; type II secretion system GspH family protein	42	32	19
563	WP_034759563.1;WP_099664961.1	MULTISPECIES: 6,7-dimethyl-8-ribityllumazine synthase	19	13	10
564	EZP41867.1;WP_235194157.1	hypothetical protein BW37_00646; BPSL0067 family protein	11	7	21
565	WP_034753546.1;WP_034785626.1;WP_070254126.1;WP_071079583.1	MULTISPECIES: universal stress protein; universal stress protein	8	5	4
566	WP_034752440.1;WP_034782795.1;WP_070257909.1;WP_071080131.1;WP_139092148.1;WP_166446208.1;WP_176374407.1;WP_211548677.1	MULTISPECIES: enoyl-CoA hydratase/isomerase family protein; enoyl-CoA hydratase/isomerase family protein	12	2	11
567	WP_010394411.1;WP_017877854.1;WP_034753201.1	MULTISPECIES: 50S ribosomal protein L16	6	9	4
568	WP_034753986.1;WP_034787070.1;WP_070346419.1	MULTISPECIES: YicC family protein; YicC family protein	5	6	2
569	WP_034751166.1;WP_034781520.1;WP_070256271.1;WP_072453778.1;WP_166448448.1;WP_176375531.1	glycoside hydrolase family 15 protein	8	4	3
570	WP_034751075.1;WP_034781439.1;WP_070256172.1;WP_072453753.1;WP_128139391.1;WP_211549402.1	STM4015 family protein; MULTISPECIES: STM4015 family protein	14	8	6
571	WP_034754313.1;WP_071075112.1	MULTISPECIES: D-alanyl-D-alanine carboxypeptidase	3	3	4
572	WP_034750721.1;WP_034783320.1;WP_070260384.1;WP_139091631.1;WP_176376297.1;WP_211546753.1	ChaN family lipoprotein; MULTISPECIES: ChaN family lipoprotein	7	8	5
573	WP_010393448.1	universal stress protein	8	5	4
574	WP_139248225.1;WP_166446850.1	nucleotidyltransferase domain-containing protein	8	4	5
575	WP_139092747.1	polyprenyl diphosphate synthase	4	5	3
576	EZP41083.1;KHA75948.1;OFJ47186.1;QKY06044.1;TNC79081.1;WP_070254466.1;WP_072453666.1;WP_092604864.1;WP_128089305.1;WP_128141616.1;WP_166448680.1;WP_223278700.1;WP_231958252.1;WP_235194181.1;WP_240317731.1;WP_244965215.1	hypothetical protein BW37_01032; hypothetical protein NC77_26160; hypothetical protein BA896_022390; hypothetical protein G3257_15595; hypothetical protein FHI69_00500; hypothetical protein; S1 family peptidase	2	2	8
577	WP_034746622.1	MULTISPECIES: acetyl-CoA carboxylase biotin carboxylase subunit	7	8	4
578	EZP35048.1;OEZ51519.1;WP_034786166.1;WP_071078564.1;WP_139090964.1;WP_166447156.1	Activator of osmoprotectant transporter ProP; ProP effector; MULTISPECIES: ProQ/FINO family protein; ProQ/FINO family protein	21	11	11
579	WP_034746129.1;WP_072454929.1;WP_128141785.1;WP_139090636.1;WP_166446436.1	5-(carboxyamino)imidazole ribonucleotide synthase	12	5	17
580	WP_071076662.1	MULTISPECIES: translation initiation factor IF-3	19	6	10
581	WP_010401609.1;WP_034746152.1;WP_034780576.1	FKBP-type peptidyl-prolyl cis-trans isomerase; MULTISPECIES: FKBP-type peptidyl-prolyl cis-trans isomerase	13	11	16
582	WP_010401332.1;WP_034746628.1	type II 3-dehydroquinate dehydratase; MULTISPECIES: type II 3-dehydroquinate dehydratase	13	13	16
583	WP_034758920.1;WP_034786328.1;WP_071078643.1;WP_128140018.1	MULTISPECIES: glycine zipper 2TM domain-containing protein; glycine zipper 2TM domain-containing protein	9	3	10
584	WP_010400915.1;WP_034747490.1;WP_034785173.1;WP_070256671.1;WP_071075781.1	phasin family protein; MULTISPECIES: phasin family protein	13	2	2
585	EZP39042.1;WP_034752205.1;WP_034777714.1;WP_070346660.1;WP_071077664.1	GMP synthase; MULTISPECIES: glutamine-hydrolyzing GMP synthase; glutamine-hydrolyzing GMP synthase	6	3	5
586	QKY05800.1;WP_070258533.1;WP_072455825.1;WP_176374496.1	Do family serine endopeptidase; MULTISPECIES: Do family serine endopeptidase	10	11	13
587	WP_034753023.1;WP_034783580.1	MULTISPECIES: protein-export chaperone SecB	11	5	14
588	KAB0327312.1;KHA77802.1;OHV96310.1;TNC71737.1;WP_170840501.1;WP_175444538.1;WP_181877842.1;WP_205711595.1	electron transfer flavoprotein-ubiquinone oxidoreductase; MULTISPECIES: electron transfer flavoprotein-ubiquinone oxidoreductase; electron-transfer flavoprotein:ubiquinone oxidoreductase	4	2	3
589	WP_034752903.1;WP_128140942.1;WP_139091349.1;WP_166446044.1	beta-ketoacyl-ACP synthase III	7	2	7
590	WP_034753097.1;WP_072455789.1;WP_128141024.1;WP_139091426.1	indolepyruvate ferredoxin oxidoreductase family protein	5	3	2
591	WP_010395386.1;WP_034760008.1;WP_034784492.1;WP_070257273.1;WP_071079117.1;WP_072454339.1;WP_128140386.1	HDOD domain-containing protein; MULTISPECIES: HDOD domain-containing protein	3	3	4
592	WP_034752036.1	MULTISPECIES: nucleoside-diphosphate kinase	14	17	15
593	WP_010394076.1;WP_128140989.1	pilus assembly protein; MULTISPECIES: pilus assembly protein	17	16	10
594	WP_034750861.1;WP_070260463.1;WP_070346423.1;WP_071075886.1	MULTISPECIES: glucose-6-phosphate dehydrogenase; glucose-6-phosphate dehydrogenase	5	2	3
595	TNC77378.1;WP_034784498.1;WP_070257246.1;WP_128140400.1;WP_166449987.1;WP_176374831.1;WP_176382055.1;WP_211551458.1;WP_223278848.1	class A beta-lactamase; MULTISPECIES: class A beta-lactamase	4	5	3
596	WP_139092270.1	flagellin	13	15	12
597	STR27563.1;WP_034755167.1;WP_034778603.1;WP_070256711.1;WP_071076713.1;WP_072453231.1;WP_139089639.1;WP_151096276.1;WP_181878135.1;WP_205711293.1;WP_211550372.1	Cystathionine beta-lyase; MULTISPECIES: PLP-dependent aspartate aminotransferase family protein; PLP-dependent aspartate aminotransferase family protein	2	2	13
598	WP_139089424.1	hypothetical protein	20	10	14
599	WP_128140451.1	TonB-dependent receptor	17	21	15
600	STR25684.1	Transcription termination factor Rho	3	7	3
601	WP_071080096.1	MULTISPECIES: oxygen-independent coproporphyrinogen III oxidase	9	4	3
602	WP_071079811.1;WP_166445962.1	indolepyruvate ferredoxin oxidoreductase family protein	5	3	2
603	KHA79982.1;OHV97357.1;WP_051991010.1;WP_052139952.1;WP_070255333.1;WP_072452887.1;WP_081344519.1;WP_128142575.1;WP_139089826.1;WP_166448067.1	serine peptidase; DegQ family serine endoprotease; MULTISPECIES: DegQ family serine endoprotease	18	4	9
604	WP_010396422.1;WP_034758914.1;WP_034786324.1;WP_071078641.1;WP_128140016.1	BON domain-containing protein; MULTISPECIES: BON domain-containing protein	12	9	13
605	WP_071076196.1;WP_071077680.1	phage tail length tape measure family protein	10	8	6
606	WP_034757348.1;WP_034782853.1;WP_070259049.1;WP_071077970.1;WP_072454645.1;WP_092610586.1;WP_128139730.1;WP_139092457.1;WP_166447757.1	sugar phosphate isomerase/epimerase; MULTISPECIES: sugar phosphate isomerase/epimerase	7	2	6
607	WP_010400936.1;WP_034747450.1;WP_034785135.1;WP_071075771.1	barstar family protein; MULTISPECIES: barstar family protein	8	10	6
608	WP_034782705.1;WP_070257878.1;WP_099395566.1;WP_176381405.1;WP_211548707.1	molybdate ABC transporter substrate-binding protein; MULTISPECIES: molybdate ABC transporter substrate-binding protein	4	2	4
609	EZP38017.1;OEZ54575.1;SFY32207.1;WP_034753926.1;WP_034781023.1;WP_070346040.1;WP_071075126.1;WP_072457495.1;WP_128140599.1;WP_139092056.1;WP_166448628.1;WP_176376682.1;WP_176385901.1	hypothetical protein BW37_03425; hypothetical protein JANLI_37340; Uncharacterized conserved protein, DUF885 familyt; DUF885 domain-containing protein; MULTISPECIES: DUF885 domain-containing protein	4	5	4
610	WP_034754972.1;WP_072452981.1;WP_128142626.1	glycerol kinase GlpK	7	2	4
611	KHA75572.1;OFJ46694.1;OHV96880.1;WP_034758463.1;WP_034777939.1;WP_052140684.1;WP_070253869.1;WP_070345359.1;WP_071078294.1;WP_072454815.1;WP_080698777.1;WP_081344739.1;WP_081345412.1;WP_082261129.1;WP_128139664.1;WP_128139927.1;WP_139090993.1;WP_166449809.1;WP_211547106.1	porin; carbohydrate porin; MULTISPECIES: carbohydrate porin	7	7	4
612	WP_010395528.1;WP_071079077.1	MULTISPECIES: 50S ribosomal protein L19	9	6	8
613	WP_010395279.1;WP_034760148.1;WP_034782529.1;WP_071079176.1	transcription termination factor NusA; MULTISPECIES: transcription termination factor NusA	9	6	6
614	WP_010395051.1;WP_034754495.1;WP_034785613.1;WP_070260181.1;WP_071079291.1;WP_072454224.1;WP_128140512.1;WP_139090097.1;WP_166449586.1;WP_176381926.1;WP_211551619.1	xanthine dehydrogenase molybdopterin binding subunit	2	2	6
615	WP_010394395.1;WP_166445918.1	50S ribosomal protein L4	9	8	6
616	WP_034751000.1;WP_070259772.1;WP_072453740.1;WP_128139377.1;WP_139092799.1;WP_176375559.1;WP_176383577.1;WP_211549414.1	NAD(P)H-hydrate dehydratase; bifunctional ADP-dependent NAD(P)H-hydrate dehydratase/NAD(P)H-hydrate epimerase	5	5	14
617	OEZ56797.1;WP_010400890.1;WP_034747546.1;WP_034785196.1;WP_070256659.1;WP_071076042.1;WP_072455464.1;WP_128142159.1;WP_139092325.1;WP_166448897.1;WP_176376347.1	dihydroorotate dehydrogenase (quinone); quinone-dependent dihydroorotate dehydrogenase; MULTISPECIES: quinone-dependent dihydroorotate dehydrogenase	5	2	2
618	WP_166450005.1	glutathione S-transferase N-terminal domain-containing protein	8	3	5
619	TNC78382.1;WP_034788574.1;WP_070254202.1;WP_071076822.1;WP_072453331.1;WP_080698712.1;WP_152615397.1;WP_176384405.1;WP_181878087.1	hypothetical protein FHI69_03570; T6SS effector amidase Tae4 family protein; MULTISPECIES: T6SS effector amidase Tae4 family protein	5	7	7
620	WP_034749645.1;WP_034779239.1;WP_070346792.1;WP_071076476.1;WP_128142573.1;WP_166448062.1;WP_211550676.1	MULTISPECIES: ketoacyl-ACP synthase III; ketoacyl-ACP synthase III	3	3	5
621	WP_034748374.1;WP_070254401.1;WP_072453670.1;WP_128141544.1;WP_139088928.1;WP_166448686.1	PEP-CTERM system TPR-repeat protein PrsT	3	4	5
622	WP_139089770.1	glycerol kinase GlpK	7	2	4
623	KHA76069.1;OHV97800.1;SFX11720.1;WP_034750158.1;WP_050855951.1;WP_081367951.1;WP_176376203.1;WP_223278793.1;WP_225317379.1;WP_240317725.1;WP_240943696.1;WP_242428352.1;WP_244965273.1	hypothetical protein NC77_25705; hypothetical protein AKG95_07820; hypothetical protein SAMN03097694_0792; MULTISPECIES: hypothetical protein; hypothetical protein	10	3	31
624	WP_071079768.1	MULTISPECIES: 50S ribosomal protein L29	10	6	4
625	WP_034746251.1;WP_034780502.1	MULTISPECIES: thioredoxin TrxA	15	3	3
626	WP_070258640.1	MULTISPECIES: dodecin family protein	2	2	20
627	EZP39223.1;STR26691.1;WP_034789035.1;WP_070346499.1;WP_071076957.1;WP_128142407.1;WP_166449150.1	GTP-binding protein HflX; MULTISPECIES: GTPase HflX; GTPase HflX	6	5	2
628	WP_010401562.1;WP_034752611.1;WP_034782633.1;WP_070257843.1;WP_071080056.1;WP_072456037.1;WP_139092079.1;WP_166446124.1	methionine synthase; MULTISPECIES: methionine synthase	15	8	9
629	WP_043461187.1	hemin-degrading factor	10	6	3
630	EZP34887.1;KHA77536.1;OEZ56116.1;SFX64292.1;STQ93670.1;TNC77702.1;WP_080753567.1;WP_081345681.1;WP_081368158.1;WP_139144702.1;WP_181877936.1;WP_189396574.1;WP_240943914.1	hypothetical protein BW37_05433; outer envelope protein; hypothetical protein JANLI_30720; Nucleoside-specific outer membrane channel protein Tsx; Uncharacterised protein; MULTISPECIES: outer envelope protein	4	2	2
631	EZP39117.1;WP_034752331.1;WP_240943827.1	Phosphatidylserine decarboxylase proenzyme; archaetidylserine decarboxylase	8	5	6
632	WP_010400664.1;WP_034750766.1;WP_034783309.1;WP_070260403.1;WP_128142263.1	glutathione binding-like protein; glutathione S-transferase N-terminal domain-containing protein; MULTISPECIES: glutathione S-transferase N-terminal domain-containing protein	8	3	5
633	WP_010399120.1	PLP-dependent aspartate aminotransferase family protein	2	2	8
634	WP_010397915.1;WP_034756036.1;WP_034784631.1;WP_071077212.1	DUF3334 family protein; MULTISPECIES: DUF3334 family protein	3	4	4
635	OHV96879.1;WP_051991883.1;WP_166449810.1;WP_197678734.1;WP_217495205.1	hypothetical protein AKG95_16620; ParB/Srx family N-terminal domain-containing protein	2	3	2
636	EZP38420.1;OEZ53186.1;SFY14322.1;STQ94253.1;WP_034753569.1;WP_034783905.1;WP_035828486.1;WP_099389835.1;WP_128140754.1;WP_166446084.1	Glutathione peroxidase; hydroperoxy fatty acid reductase gpx1; glutathione peroxidase; Glutathione peroxidase homolog BsaA; MULTISPECIES: glutathione peroxidase	2	3	5
637	WP_034753062.1;WP_034783555.1;WP_071079831.1;WP_072455803.1;WP_128141010.1;WP_139091411.1;WP_166445980.1;WP_211548940.1	porin family protein; MULTISPECIES: porin family protein; outer membrane beta-barrel protein	8	2	2
638	WP_010394410.1	30S ribosomal protein S3	11	7	3
639	WP_010394400.1	MULTISPECIES: 50S ribosomal protein L2	4	2	3
640	WP_034751879.1;WP_034783962.1;WP_070280380.1;WP_072453201.1;WP_139089659.1;WP_166446757.1	MULTISPECIES: zinc finger-like domain-containing protein; zinc finger-like domain-containing protein; hypothetical protein	9	4	2
641	WP_034753762.1	UbiX family flavin prenyltransferase	7	2	2
642	WP_010395750.1;WP_034751770.1;WP_034782052.1;WP_071078946.1;WP_176382254.1	thiol:disulfide interchange protein DsbA/DsbL; MULTISPECIES: thiol:disulfide interchange protein DsbA/DsbL	3	4	6
643	WP_010395969.1;WP_034751542.1;WP_034782201.1;WP_071079295.1;WP_128140146.1	CreA family protein; MULTISPECIES: CreA family protein	2	2	3
644	WP_010393206.1;WP_034749335.1;WP_034784709.1;WP_070253845.1;WP_071079516.1;WP_166448149.1;WP_176381804.1	thiol:disulfide interchange protein DsbA/DsbL; MULTISPECIES: thiol:disulfide interchange protein DsbA/DsbL	11	3	2
645	WP_166449218.1	polyamine ABC transporter substrate-binding protein	5	4	3
646	WP_010396059.1;WP_071078781.1	argininosuccinate synthase; MULTISPECIES: argininosuccinate synthase	3	2	2
647	WP_082261134.1	flagellar filament capping protein FliD	5	9	8
648	STR26171.1;WP_080698441.1;WP_080753659.1;WP_081368291.1;WP_139174332.1;WP_166448929.1;WP_213086077.1;WP_223278926.1	Uncharacterized protein conserved in bacteria; DUF1311 domain-containing protein; lysozyme inhibitor LprI family protein	2	4	3
649	WP_010396450.1;WP_034786304.1;WP_051992003.1;WP_070255063.1;WP_070304092.1;WP_071078630.1;WP_151093637.1	ABC transporter substrate-binding protein; MULTISPECIES: ABC transporter substrate-binding protein	2	4	2
650	WP_071075637.1	BPSL0067 family protein	6	9	15
651	KHA79871.1;KKO63393.1;OFJ50204.1;SFX94502.1;WP_010401359.1;WP_034746579.1;WP_071075504.1;WP_223278890.1;WP_240943460.1	myristoyl transferase; putative aliphatic sulfonates-binding protein precursor; NitT/TauT family transport system substrate-binding protein; ABC transporter substrate-binding protein; MULTISPECIES: ABC transporter substrate-binding protein	4	5	3
652	WP_071075351.1;WP_071653644.1;WP_072454934.1;WP_080698396.1;WP_080753276.1;WP_082260957.1;WP_128141791.1;WP_139090640.1;WP_166446430.1;WP_176376574.1;WP_176385711.1;WP_211548350.1	pyridoxamine 5'-phosphate oxidase; MULTISPECIES: pyridoxamine 5'-phosphate oxidase	7	3	4
653	WP_071075188.1	DUF1993 domain-containing protein	5	4	7
654	WP_010400938.1;WP_034747447.1;WP_034785134.1;WP_071075770.1;WP_128142141.1	glycine zipper 2TM domain-containing protein; MULTISPECIES: glycine zipper 2TM domain-containing protein	7	2	3
655	WP_010399823.1;WP_034750128.1;WP_034752193.1;WP_034777802.1;WP_034779595.1;WP_070255712.1;WP_071076318.1;WP_072452675.1;WP_128139552.1;WP_128142446.1;WP_139089931.1;WP_139091264.1;WP_166447891.1;WP_166449104.1;WP_176376193.1;WP_176385042.1	type VI secretion system contractile sheath large subunit; MULTISPECIES: type VI secretion system contractile sheath large subunit	2	5	2
656	WP_034780269.1;WP_071075497.1;WP_166446304.1	MULTISPECIES: signal recognition particle protein; signal recognition particle protein	4	5	2
657	WP_034778751.1;WP_176376616.1	MULTISPECIES: DUF4197 domain-containing protein; DUF4197 domain-containing protein	4	2	4
658	OHV98406.1;STR25942.1;TNC76350.1;WP_034746852.1;WP_034780033.1;WP_046686178.1;WP_070257455.1;WP_081344422.1;WP_128141980.1;WP_166449694.1;WP_217495249.1	hypothetical protein AKG95_03990; Transcriptional regulator YqjI; PadR family transcriptional regulator; MULTISPECIES: PadR family transcriptional regulator	4	2	3
659	STR27753.1;WP_034755519.1	General stress protein 16U; VWA domain-containing protein	4	3	2
660	WP_010396393.1;WP_034758939.1	DUF883 family protein; MULTISPECIES: DUF883 family protein	11	3	2
661	EZP38448.1;STQ94283.1;WP_080698608.1;WP_128140769.1	hypothetical protein BW37_02833; Uncharacterized protein conserved in bacteria; DUF924 domain-containing protein	3	2	4
662	OFJ49892.1;WP_128089185.1	hypothetical protein BA896_014555; YDG domain-containing protein	8	7	10
663	OFJ48248.1;QKY01964.1;SFX62778.1;STQ93748.1;WP_034760190.1;WP_034782499.1;WP_070260025.1;WP_071079190.1;WP_071653752.1;WP_072454291.1;WP_082261019.1;WP_139090167.1;WP_176381996.1;WP_240943781.1;WP_244965401.1	bifunctional glutamine synthetase adenylyltransferase/deadenyltransferase; bifunctional [glutamate--ammonia ligase]-adenylyl-L-tyrosine phosphorylase/[glutamate--ammonia-ligase] adenylyltransferase; glutamate-ammonia-ligase adenylyltransferase; Glutamate-ammonia-ligase adenylyltransferase	2	2	2
664	WP_010394608.1;WP_034778407.1;WP_071079710.1	MULTISPECIES: bifunctional demethylmenaquinone methyltransferase/2-methoxy-6-polyprenyl-1,4-benzoquinol methylase UbiE; bifunctional demethylmenaquinone methyltransferase/2-methoxy-6-polyprenyl-1,4-benzoquinol methylase UbiE	9	8	4
665	OFJ50190.1;OHV98817.1;TNC77182.1;WP_010401664.1;WP_175560520.1;WP_181878004.1;WP_205711267.1;WP_242428255.1	3-methyl-2-oxobutanoate hydroxymethyltransferase; MULTISPECIES: 3-methyl-2-oxobutanoate hydroxymethyltransferase	2	2	4
666	WP_219313819.1	FAD-dependent oxidoreductase	3	2	2
667	WP_166449513.1	VWA domain-containing protein	4	3	2
668	WP_010393154.1;WP_034749404.1;WP_034784685.1;WP_070254356.1;WP_071079539.1;WP_166448131.1;WP_176381779.1	M48 family metallopeptidase; MULTISPECIES: M48 family metallopeptidase	3	4	3
669	WP_034749160.1;WP_034753481.1;WP_034784313.1;WP_070253806.1;WP_070259906.1;WP_070345852.1;WP_071079470.1;WP_176374691.1;WP_211551796.1	MULTISPECIES: S-(hydroxymethyl)glutathione dehydrogenase/class III alcohol dehydrogenase; S-(hydroxymethyl)glutathione dehydrogenase/class III alcohol dehydrogenase	4	2	6
670	MCC7644889.1;WP_034745661.1;WP_081368388.1;WP_128141690.1;WP_240943451.1	peptidylprolyl isomerase; MULTISPECIES: peptidylprolyl isomerase	4	3	3
671	WP_034755500.1;WP_070347097.1;WP_072453342.1;WP_128142900.1;WP_139089521.1	DUF1800 domain-containing protein	6	3	2
672	STR26428.1;WP_034750674.1;WP_034783359.1;WP_070346448.1;WP_071075953.1;WP_139091536.1	Cupin superfamily protein; MULTISPECIES: cupin domain-containing protein; cupin domain-containing protein	2	3	4
673	WP_072457102.1	PQQ-dependent sugar dehydrogenase	10	9	14
674	WP_034746368.1;WP_034780391.1;WP_070254579.1;WP_071075434.1;WP_072454987.1;WP_128143227.1;WP_139090799.1	MULTISPECIES: phenylacetate--CoA ligase; phenylacetate--CoA ligase	3	3	4
675	WP_071075962.1	PAAR domain-containing protein	3	4	5
676	EZP39687.1;KHA79027.1;OFJ50035.1;OHV94885.1;QKY02185.1;WP_070257580.1;WP_072454433.1;WP_080570588.1;WP_081344872.1;WP_081345702.1;WP_128140241.1;WP_176382243.1;WP_223278840.1;WP_235194223.1;WP_240317610.1;WP_240943558.1;WP_244965411.1	Membrane-bound lytic murein transglycosylase B; murein transglycosylase; lytic murein transglycosylase B	3	2	2
677	WP_029496119.1;WP_071079796.1	MULTISPECIES: 50S ribosomal protein L10	6	11	7
678	WP_034757385.1;WP_034787944.1;WP_070259030.1;WP_071077958.1;WP_128140827.1;WP_139092521.1;WP_176376802.1;WP_176386112.1	MULTISPECIES: Ppx/GppA family phosphatase; Ppx/GppA family phosphatase, partial; Ppx/GppA family phosphatase	2	3	2
679	WP_070255383.1	MULTISPECIES: PEP-CTERM sorting domain-containing protein	5	7	6
680	WP_051991848.1;WP_139092373.1	META domain-containing protein	3	2	5
681	WP_034783970.1	hypothetical protein	15	11	9
682	WP_034783752.1;WP_080753471.1	FKBP-type peptidyl-prolyl cis-trans isomerase	10	11	3
683	WP_010398490.1;WP_034751403.1;WP_034781438.1;WP_072453752.1	XRE family transcriptional regulator; MULTISPECIES: XRE family transcriptional regulator	10	7	5
684	OHV98339.1;QKY05316.1;WP_034746637.1;WP_034780249.1;WP_070255946.1;WP_071653670.1;WP_072455057.1;WP_080698410.1;WP_081344415.1;WP_128141925.1;WP_176385577.1;WP_240943458.1;WP_244965493.1	UDP-N-acetylmuramate:L-alanyl-gamma-D-glutamyl-meso-diaminopimelate ligase	3	2	5
685	OHV97961.1;WP_115057559.1	tryptophan synthase subunit alpha; tryptophan synthase subunit beta	2	3	5
686	WP_010397421.1;WP_034787839.1;WP_070253631.1;WP_071077841.1;WP_072454564.1;WP_128139628.1;WP_139092665.1;WP_166449922.1;WP_176383090.1	flagellar basal body rod modification protein; MULTISPECIES: flagellar basal body rod modification protein	4	3	2
687	WP_034753087.1;WP_034783529.1;WP_070304532.1;WP_071079815.1;WP_166445966.1	glutathione S-transferase family protein; MULTISPECIES: glutathione S-transferase family protein	2	4	2
688	WP_010394242.1	glutathione S-transferase family protein	2	4	2
689	WP_010394080.1;WP_034752983.1;WP_034783630.1;WP_070258512.1;WP_071079867.1;WP_128140991.1;WP_166445999.1	AAA family ATPase; MULTISPECIES: AAA family ATPase	5	2	5
690	WP_211547219.1	SMI1/KNR4 family protein	4	4	2
691	WP_170840508.1	DUF3274 domain-containing protein	6	6	5
692	WP_034745702.1;WP_034778800.1;WP_070346103.1;WP_071075241.1;WP_176376625.1;WP_211548482.1	MULTISPECIES: 3-hydroxyisobutyrate dehydrogenase; 3-hydroxyisobutyrate dehydrogenase	2	3	13
693	STQ93783.1;WP_034760283.1;WP_034782461.1;WP_070260062.1;WP_071079213.1;WP_072454277.1;WP_139090147.1;WP_166449645.1;WP_211551548.1	Uncharacterised protein; hypothetical protein; MULTISPECIES: hypothetical protein	2	3	7
694	STQ93287.1;WP_010396030.1;WP_034759421.1;WP_034785040.1;WP_046682270.1;WP_071078790.1;WP_166446947.1;WP_176382335.1	dihydroorotate dehydrogenase 1B; nitronate monooxygenase; MULTISPECIES: nitronate monooxygenase	3	2	2
695	WP_034759741.1;WP_034781891.1;WP_071079038.1;WP_072454394.1;WP_128140319.1;WP_139090296.1;WP_176374871.1;WP_176382151.1	DnaJ domain-containing protein; MULTISPECIES: DnaJ domain-containing protein	5	3	5
696	OHV95482.1;WP_071653663.1;WP_072456373.1;WP_128140057.1;WP_139174687.1;WP_152615333.1;WP_176382491.1;WP_200873075.1;WP_211546920.1;WP_231958606.1	hypothetical protein AKG95_20190; hypothetical protein	2	2	2
697	KAB0325020.1;SFX40933.1;TNC77775.1;WP_128141579.1;WP_166448723.1;WP_217653653.1;WP_223278801.1	VOC family protein; Glyoxalase superfamily enzyme, possibly 3-demethylubiquinone-9 3-methyltransferase	4	2	7
698	WP_034752121.1;WP_034785964.1;WP_070253777.1;WP_072452549.1;WP_115057554.1	MULTISPECIES: tail fiber protein; tail fiber protein	2	2	3
699	WP_034750364.1	MULTISPECIES: 3-oxoacyl-ACP reductase FabG	2	2	3
700	WP_139092659.1	flagellar filament capping protein FliD	3	4	4
701	WP_128142371.1	tail fiber protein	2	2	3
702	WP_034755114.1;WP_034778176.1;WP_070254132.1;WP_070346995.1;WP_071078187.1;WP_072454745.1;WP_128139838.1;WP_139091283.1;WP_176375168.1;WP_176382792.1	SDR family oxidoreductase	3	2	5
703	WP_034746974.1;WP_058049818.1;WP_070346265.1	MULTISPECIES: GatB/YqeY domain-containing protein; GatB/YqeY domain-containing protein	3	2	2
704	STR26104.1;WP_051990832.1;WP_072455575.1;WP_139091083.1	Levanase precursor; glycoside hydrolase family 32 protein	4	2	2
705	STR18348.1;WP_010394312.1;WP_034753131.1	RRP-L11; MULTISPECIES: 50S ribosomal protein L11	3	3	4
706	WP_034745523.1;WP_034778935.1;WP_070346081.1;WP_071075178.1;WP_128141650.1;WP_176385830.1	MULTISPECIES: HDOD domain-containing protein; HDOD domain-containing protein	3	2	4
707	WP_010402028.1;WP_034754377.1;WP_034781272.1;WP_070258687.1;WP_071075070.1;WP_099395751.1;WP_128140559.1;WP_139091987.1;WP_166448528.1	glutathione binding-like protein; glutathione S-transferase N-terminal domain-containing protein; MULTISPECIES: glutathione S-transferase N-terminal domain-containing protein	3	3	8
708	EZP36545.1;OEZ56643.1;SFX25616.1;STR27617.1;WP_051991762.1;WP_052140043.1;WP_072454100.1;WP_081345649.1;WP_128142811.1;WP_139089605.1;WP_166446822.1;WP_176375918.1;WP_211550283.1	General secretion pathway protein D; type II secretion system protein D precursor; general secretion pathway protein D; Pullulanase secretion envelope pulD; secretin N-terminal domain-containing protein; pilus (MSHA type) biogenesis protein MshL	2	2	3
709	EZP34746.1;KAB0331591.1;KHA79160.1;OEZ82083.1;QKY02148.1;STQ93527.1;TNC77512.1;WP_052140094.1;WP_070257550.1;WP_128140886.1;WP_213086531.1;WP_223278850.1	Sugar ABC transporter periplasmic protein; ABC transporter substrate-binding protein; LacI family transcriptional regulator; D-allose-binding periplasmic protein precursor; substrate-binding domain-containing protein; MULTISPECIES: ABC transporter substrate-binding protein	3	2	6
710	EZP38546.1;KKO66081.1;SFY12122.1;WP_010394067.1;WP_034783645.1;WP_072455858.1	Flp/Fap pilin component family protein; Flp/Fap pilin component; pilus assembly protein Flp/PilA; Flp family type IVb pilin	6	9	11
711	WP_034753519.1;WP_034784397.1;WP_070259846.1;WP_071079606.1;WP_072457145.1;WP_128141205.1;WP_139092630.1;WP_166448971.1	hypothetical protein; MULTISPECIES: hypothetical protein	5	7	4
712	WP_176375032.1	hypothetical protein	7	2	6
713	EZP41825.1;TNC76337.1;WP_034779977.1;WP_072455116.1;WP_092607970.1;WP_128089147.1;WP_128141989.1;WP_139091194.1;WP_139174320.1;WP_152546362.1;WP_166449684.1;WP_176385510.1	hypothetical protein BW37_00603; hypothetical protein FHI69_15510; hypothetical protein; MULTISPECIES: hypothetical protein	2	2	2
714	WP_166448846.1	flagellar hook-associated protein FlgL	3	2	3
715	TNC75487.1;WP_128142230.1;WP_189396634.1	DUF3304 domain-containing protein	3	2	4
716	WP_166445904.1	hypothetical protein	5	7	2
717	WP_139174651.1	hypothetical protein	9	2	2
718	WP_139143510.1	MULTISPECIES: hypothetical protein	4	7	4
719	TNC73250.1;WP_189396686.1	flagellar hook-associated protein 3; flagellar hook-associated protein FlgL	3	2	3
720	WP_081368342.1	MULTISPECIES: sigma-54 dependent transcriptional regulator	6	4	3
721	KHA80486.1;WP_161789547.1	hypothetical protein NC77_01535; Ig-like domain-containing protein	8	7	6
722	WP_072453212.1	hypothetical protein	3	6	2
723	WP_070346575.1	30S ribosomal protein S10	5	2	5
724	WP_070280414.1;WP_211550499.1	MULTISPECIES: TetR/AcrR family transcriptional regulator; TetR/AcrR family transcriptional regulator	5	2	10
725	WP_070258958.1	M56 family metallopeptidase	4	4	4
726	STQ92950.1	Uncharacterised protein	4	3	2
727	WP_010401849.1;WP_034778898.1;WP_072457296.1;WP_166446560.1;WP_176385817.1;WP_211548517.1	hypothetical protein	3	2	2
728	ALBU_BOVIN	>sp|ALBU_BOVIN|	10	122	1
729	STR18688.1;TNC75435.1;WP_034749372.1;WP_034784697.1;WP_070254344.1;WP_070278308.1;WP_071079528.1;WP_072456654.1;WP_166448141.1;WP_211551852.1;WP_223279008.1	Aspartyl/glutamyl-tRNA(Asn/Gln) amidotransferase subunit B; Asp-tRNA(Asn)/Glu-tRNA(Gln) amidotransferase subunit GatB; MULTISPECIES: Asp-tRNA(Asn)/Glu-tRNA(Gln) amidotransferase subunit GatB	22	1	48
730	WP_010399783.1;WP_034750097.1;WP_034779575.1;WP_071076327.1;WP_072452693.1;WP_128142454.1;WP_139089925.1;WP_176376187.1;WP_176385026.1;WP_211550834.1	fumarylacetoacetate hydrolase family protein	17	1	45
731	WP_166446799.1	5-methyltetrahydropteroyltriglutamate--homocysteine S-methyltransferase	17	1	12
732	WP_034778745.1;WP_128143211.1;WP_176376614.1;WP_176385786.1	CDP-glucose 4,6-dehydratase	3	1	22
733	WP_166448891.1	xanthine dehydrogenase family protein molybdopterin-binding subunit	9	1	13
734	WP_070256746.1	5-methyltetrahydropteroyltriglutamate--homocysteine S-methyltransferase	15	1	12
735	WP_034781056.1;WP_070346721.1;WP_071076725.1;WP_176375938.1;WP_176384542.1;WP_211550317.1	5-methyltetrahydropteroyltriglutamate--homocysteine S-methyltransferase	14	1	11
736	WP_034752873.1;WP_072455936.1;WP_128140781.1;WP_139091341.1;WP_166446059.1	glutamate--cysteine ligase	13	1	28
737	WP_072455201.1	CDP-glucose 4,6-dehydratase	3	1	17
738	WP_166448941.1	flagellar filament capping protein FliD	17	7	1
739	WP_034751886.1;WP_070257671.1;WP_072453193.1;WP_128142741.1;WP_139089664.1;WP_166446753.1;WP_176384604.1	2-methylaconitate cis-trans isomerase PrpF	8	1	25
740	WP_034745460.1;WP_034778979.1;WP_070254818.1;WP_070346074.1;WP_071075156.1;WP_072457351.1;WP_128141632.1;WP_139090511.1;WP_166446597.1;WP_176376658.1;WP_176385847.1;WP_211548550.1	molybdopterin oxidoreductase family protein	8	1	15
741	EZP39241.1;OEZ64323.1;SFX10051.1;STR26656.1;WP_034752046.1;WP_034789067.1;WP_070254075.1;WP_070346494.1;WP_071076271.1;WP_072452597.1;WP_128143293.1;WP_139090092.1;WP_166449196.1;WP_176386276.1	Peptidase M23B; murein hydrolase activator NlpD precursor; lipoprotein NlpD; Murein hydrolase activator NlpD precursor; peptidoglycan DD-metalloendopeptidase family protein; MULTISPECIES: peptidoglycan DD-metalloendopeptidase family protein	18	8	1
742	WP_010399512.1;WP_034749642.1;WP_034779237.1;WP_035820249.1;WP_070255347.1;WP_071076477.1;WP_166448063.1;WP_176376103.1;WP_176384898.1;WP_211550674.1	ACP S-malonyltransferase; MULTISPECIES: ACP S-malonyltransferase	9	1	18
743	WP_034752647.1;WP_034783857.1;WP_070257835.1;WP_071080025.1;WP_072456023.1;WP_128140724.1;WP_139092065.1;WP_166446114.1;WP_176374442.1;WP_176381451.1;WP_211548787.1	trifunctional transcriptional regulator/proline dehydrogenase/L-glutamate gamma-semialdehyde dehydrogenase	9	8	1
744	WP_071076694.1	2-methylaconitate cis-trans isomerase PrpF	8	1	21
745	WP_034752339.1;WP_034784210.1;WP_166449831.1	MULTISPECIES: RidA family protein; RidA family protein	21	1	33
746	WP_034749123.1;WP_034784819.1;WP_070253795.1;WP_071079457.1;WP_092612841.1;WP_128141298.1;WP_166448206.1;WP_176374701.1	MULTISPECIES: aromatic ring-hydroxylating dioxygenase subunit alpha; aromatic ring-hydroxylating dioxygenase subunit alpha	10	1	11
747	WP_034747336.1;WP_034786544.1;WP_070257978.1;WP_072455543.1;WP_128142104.1;WP_139091066.1;WP_166450128.1;WP_176376369.1;WP_176385349.1;WP_211547904.1	alpha-D-glucose phosphate-specific phosphoglucomutase	1	2	18
748	STR18494.1;WP_034753344.1;WP_070345876.1;WP_071079716.1;WP_139092208.1;WP_176374574.1	L-threonine dehydratase biosynthetic IlvA; MULTISPECIES: threonine ammonia-lyase, biosynthetic; threonine ammonia-lyase, biosynthetic	2	1	12
749	STQ93727.1;WP_034760145.1;WP_176374810.1	Translation initiation factor IF-2; MULTISPECIES: translation initiation factor IF-2; translation initiation factor IF-2	8	13	1
750	WP_034784506.1	SDR family NAD(P)-dependent oxidoreductase	2	1	16
751	WP_034781967.1	fumarylacetoacetate hydrolase family protein	4	1	12
752	WP_034759524.1;WP_034786358.1;WP_070255122.1;WP_070304157.1;WP_071078812.1;WP_128140027.1;WP_139090907.1;WP_176375068.1;WP_211546976.1	DUF3617 domain-containing protein; MULTISPECIES: DUF3617 domain-containing protein; DUF3617 family protein	6	1	7
753	WP_034754316.1;WP_034781323.1;WP_070258735.1;WP_071075111.1;WP_072457582.1;WP_128140532.1;WP_166448504.1;WP_211552139.1	MULTISPECIES: aldo/keto reductase; aldo/keto reductase	2	1	11
754	WP_034746828.1;WP_034780062.1;WP_070257450.1;WP_072455101.1;WP_092607928.1;WP_128141976.1;WP_139091209.1	peptidylprolyl isomerase; MULTISPECIES: peptidylprolyl isomerase	4	1	13
755	STR18908.1;WP_034748831.1;WP_034784989.1;WP_070258936.1;WP_070345778.1;WP_071079374.1;WP_072456942.1;WP_166448271.1	Arginine biosynthesis bifunctional protein ArgJ; MULTISPECIES: bifunctional glutamate N-acetyltransferase/amino-acid acetyltransferase ArgJ; bifunctional glutamate N-acetyltransferase/amino-acid acetyltransferase ArgJ	3	1	6
756	WP_034745717.1;WP_034778781.1;WP_071075246.1	MULTISPECIES: ferric iron uptake transcriptional regulator	12	5	1
757	WP_034745569.1;WP_034778908.1	MULTISPECIES: RidA family protein	10	1	20
758	WP_010397133.1;WP_034757247.1;WP_034782892.1;WP_070259099.1;WP_070304316.1;WP_071078004.1;WP_128139754.1;WP_139092359.1;WP_166447784.1;WP_211547392.1	gamma carbonic anhydrase family protein; MULTISPECIES: gamma carbonic anhydrase family protein	6	1	15
759	EZP36481.1;OEZ54914.1;SFX23546.1;STR27554.1;WP_010399133.1;WP_034756180.1;WP_034778992.1;WP_071077012.1;WP_081368115.1;WP_128143339.1;WP_139090045.1;WP_166446931.1;WP_176376870.1;WP_176386238.1;WP_211551069.1	TonB-dependent receptor; pesticin receptor precursor; iron complex outermembrane recepter protein; catecholate siderophore receptor Fiu; MULTISPECIES: TonB-dependent receptor	6	6	1
760	SFX64002.1;WP_034760051.1;WP_070257204.1;WP_081368154.1;WP_099395299.1;WP_128140413.1;WP_139090202.1;WP_166449973.1;WP_176374825.1;WP_211551486.1	short chain dehydrogenase; SDR family oxidoreductase; MULTISPECIES: SDR family oxidoreductase; SDR family NAD(P)-dependent oxidoreductase	2	1	17
761	ABK64018.1;WP_034757507.1;WP_034786001.1;WP_058050799.1;WP_070291696.1;WP_071077923.1;WP_092610671.1;WP_128139691.1;WP_139092487.1	putative branched-chain amino acid aminotransferase; branched-chain amino acid aminotransferase; MULTISPECIES: branched-chain amino acid aminotransferase	2	1	13
762	WP_034780954.1;WP_071074986.1;WP_099390114.1;WP_176381337.1	MULTISPECIES: glutamate synthase-related protein; glutamate synthase-related protein	2	1	11
763	WP_010393616.1;WP_034752894.1;WP_034783722.1;WP_071079929.1	acetoacetyl-CoA reductase; MULTISPECIES: acetoacetyl-CoA reductase	1	2	9
764	WP_034749837.1;WP_034779387.1;WP_070255509.1;WP_070346815.1;WP_071076419.1;WP_099388343.1;WP_128142530.1;WP_166448009.1;WP_211550739.1	succinyl-diaminopimelate desuccinylase; MULTISPECIES: succinyl-diaminopimelate desuccinylase	6	1	5
765	WP_034747417.1;WP_128142131.1	MULTISPECIES: short chain dehydrogenase; short chain dehydrogenase	5	1	6
766	WP_034746980.1;WP_034779848.1;WP_139091169.1	MULTISPECIES: RNA polymerase sigma factor RpoD; RNA polymerase sigma factor RpoD	5	5	1
767	STQ93990.1;WP_034753865.1;WP_034780920.1;WP_070257798.1;WP_071075008.1;WP_072457422.1;WP_139092021.1;WP_166448579.1;WP_176374378.1;WP_176381325.1;WP_211552185.1	Prolyl tripeptidyl peptidase precursor; S9 family peptidase; prolyl oligopeptidase family serine peptidase	8	1	17
768	EZP38965.1;OEZ64241.1;OHV94439.1;QKY05840.1;SFY29305.1;STR18654.1;TNC72347.1;WP_034785666.1;WP_070346566.1;WP_072457202.1;WP_080698650.1;WP_081345460.1;WP_099396068.1;WP_223279142.1;WP_231958533.1;WP_235194265.1;WP_240317688.1;WP_240943689.1;WP_242428557.1;WP_244965378.1	putative membrane-bound transglycosylase; membrane-bound lytic murein transglycosylase A precursor; murein transglycosylase; murein transglycosylase A; membrane-bound lytic murein transglycosylase A; Membrane-bound lytic murein transglycosylase A precursor; MULTISPECIES: murein transglycosylase A; MltA domain-containing protein	10	4	1
769	WP_010399912.1;WP_034752077.1;WP_034789101.1;WP_035820761.1;WP_046685730.1;WP_071076255.1	succinate dehydrogenase flavoprotein subunit; MULTISPECIES: succinate dehydrogenase flavoprotein subunit	4	5	1
770	WP_034752699.1;WP_034783838.1;WP_166446104.1	MULTISPECIES: F0F1 ATP synthase subunit delta; F0F1 ATP synthase subunit delta	8	3	1
771	WP_034746968.1;WP_034779856.1;WP_070254317.1;WP_070346264.1;WP_071075630.1;WP_072455135.1;WP_128142014.1;WP_139091170.1;WP_166449658.1;WP_176376435.1;WP_176385480.1;WP_211548053.1	NAD(P)/FAD-dependent oxidoreductase; MULTISPECIES: NAD(P)/FAD-dependent oxidoreductase	7	1	5
772	STR25619.1	Succinyl-CoA ligase [ADP-forming] subunit alpha	10	1	2
773	WP_034745988.1;WP_034788731.1;WP_071075293.1	carbonate dehydratase; MULTISPECIES: carbonate dehydratase	12	1	3
774	WP_034756909.1;WP_034784001.1;WP_071078186.1;WP_128139837.1;WP_139091282.1;WP_166447910.1	ribonuclease R; MULTISPECIES: ribonuclease R	6	2	1
775	WP_034787155.1;WP_070253726.1	MULTISPECIES: flagellar hook protein FlgE	6	7	1
776	WP_034786540.1;WP_070257981.1;WP_099388887.1;WP_166449304.1;WP_176385357.1;WP_211547910.1	DUF4198 domain-containing protein; MULTISPECIES: DUF4198 domain-containing protein	5	1	5
777	WP_010399994.1;WP_034750448.1;WP_034785467.1;WP_071076131.1;WP_072452486.1;WP_128142339.1;WP_139091587.1;WP_166450068.1;WP_211552244.1	PhoH family protein; MULTISPECIES: PhoH family protein	4	1	3
778	WP_034753350.1;WP_034778397.1;WP_070259597.1;WP_071079714.1;WP_072457766.1;WP_128141121.1;WP_139092207.1;WP_151092316.1;WP_166449067.1	DUF3683 domain-containing protein; MULTISPECIES: DUF3683 domain-containing protein	4	2	1
779	OHV94542.1;WP_034748832.1;WP_034784987.1;WP_070278127.1;WP_070345780.1;WP_072456940.1;WP_211551704.1	preprotein translocase subunit SecA; MULTISPECIES: preprotein translocase subunit SecA	5	5	1
780	WP_072454648.1	acyl-CoA dehydrogenase family protein	3	1	5
781	WP_034757336.1;WP_034782861.1;WP_166447762.1;WP_176382958.1;WP_211547421.1	acyl-CoA dehydrogenase family protein; MULTISPECIES: acyl-CoA dehydrogenase family protein	3	1	5
782	WP_029496062.1;WP_034749434.1;WP_128141223.1	accessory factor UbiK family protein; MULTISPECIES: accessory factor UbiK family protein	5	3	1
783	WP_010401371.1;WP_034746557.1;WP_034780272.1;WP_070256003.1;WP_071075495.1;WP_072455038.1;WP_128141905.1;WP_139090742.1;WP_166446306.1;WP_176376507.1;WP_211548186.1	proline--tRNA ligase; MULTISPECIES: proline--tRNA ligase	3	1	3
784	SFX28982.1;STR27752.1;WP_034755517.1;WP_034784424.1;WP_070254225.1;WP_071076852.1;WP_072453353.1;WP_128142913.1;WP_166449514.1;WP_176375848.1;WP_176384367.1;WP_211550135.1	tellurite resistance protein TerA; General stress protein 16U; TerD family protein; tellurium resistance TerZ family protein	4	1	3
785	KHA77575.1;QKY09582.1;WP_070254231.1;WP_071076859.1;WP_205412560.1;WP_213086070.1;WP_240943776.1	threonine aldolase; beta-eliminating lyase-related protein	3	1	9
786	WP_010399483.1;WP_034749612.1	GTPase Era; MULTISPECIES: GTPase Era	2	1	3
787	KHA76721.1;WP_034756014.1;WP_046682793.1;WP_070347239.1;WP_071077199.1	hypothetical protein NC77_22070; MULTISPECIES: hypothetical protein; hypothetical protein	7	1	12
788	WP_010396869.1;WP_034784005.1;WP_051991822.1;WP_070260269.1;WP_071078183.1;WP_128139835.1;WP_176382794.1	YceH family protein; MULTISPECIES: YceH family protein	5	2	1
789	EZP35885.1;WP_034757422.1;WP_034786035.1;WP_070259008.1;WP_070279135.1;WP_071077946.1;WP_128139710.1;WP_166447737.1	Carbamoyl-phosphate synthase small chain; MULTISPECIES: glutamine-hydrolyzing carbamoyl-phosphate synthase small subunit; glutamine-hydrolyzing carbamoyl-phosphate synthase small subunit	3	1	2
790	WP_034752897.1;WP_034783717.1;WP_070258411.1;WP_070346021.1;WP_071079927.1;WP_072455924.1;WP_128140939.1;WP_139091347.1;WP_166446047.1	prolyl aminopeptidase; MULTISPECIES: prolyl aminopeptidase	1	1	4
791	WP_034751916.1;WP_034783180.1;WP_070258095.1;WP_070346745.1;WP_071076664.1;WP_072453142.1;WP_128142696.1;WP_139089704.1;WP_166446729.1;WP_176376004.1;WP_176384678.1;WP_211550470.1	phenylalanine--tRNA ligase subunit beta	5	1	1
792	WP_034754547.1;WP_034785578.1;WP_058050229.1;WP_092611952.1;WP_128140501.1;WP_139090108.1;WP_166449602.1	phosphopentomutase; MULTISPECIES: phosphopentomutase	8	1	1
793	WP_010396095.1;WP_034759286.1;WP_034785092.1;WP_070259723.1;WP_071078762.1;WP_072456299.1;WP_128140108.1;WP_139090847.1;WP_166446972.1;WP_176374961.1;WP_211549056.1	TerD family protein	6	1	9
794	WP_034754991.1;WP_034783088.1;WP_070256635.1;WP_071076604.1;WP_139089750.1;WP_166446677.1	MULTISPECIES: hypothetical protein; hypothetical protein	2	1	11
795	STR27644.1;WP_034755339.1;WP_034781139.1;WP_070347128.1;WP_071076763.1;WP_128142831.1	Competence lipoprotein ComL precursor; MULTISPECIES: outer membrane protein assembly factor BamD; outer membrane protein assembly factor BamD	3	3	1
796	WP_034755530.1;WP_072453359.1	beta-eliminating lyase-related protein	3	1	7
797	STR25846.1;WP_010401344.1;WP_034746600.1;WP_034780261.1;WP_071075512.1;WP_072455051.1;WP_128141915.1	Ribonucleoside-diphosphate reductase subunit beta; ribonucleotide-diphosphate reductase subunit beta; MULTISPECIES: ribonucleotide-diphosphate reductase subunit beta	3	2	1
798	WP_010396847.1;WP_034755102.1;WP_034778166.1;WP_070304192.1;WP_071078191.1;WP_128139842.1;WP_166449204.1	TIGR01841 family phasin; MULTISPECIES: TIGR01841 family phasin	5	2	1
799	WP_070345761.1;WP_071079275.1	phosphopentomutase	11	1	1
800	WP_029496166.1;WP_034754523.1;WP_034785587.1;WP_071079281.1;WP_139090105.1	BMP family ABC transporter substrate-binding protein; MULTISPECIES: BMP family ABC transporter substrate-binding protein	4	1	5
801	WP_010402130.1;WP_034753828.1;WP_034780945.1	ATP phosphoribosyltransferase; MULTISPECIES: ATP phosphoribosyltransferase	3	1	4
802	STQ92976.1;WP_139090994.1	Maltose-binding periplasmic proteins/domains; sugar ABC transporter substrate-binding protein	1	2	6
803	SFY16893.1;WP_034752417.1;WP_034782804.1;WP_052140152.1;WP_072456199.1;WP_128140630.1;WP_176385905.1;WP_181877942.1;WP_205711243.1;WP_244965345.1	Uncharacterized lipoprotein YddW, UPF0748 family; family 10 glycosylhydrolase	4	3	1
804	WP_034786569.1;WP_070256701.1;WP_176385331.1	short chain dehydrogenase	4	1	7
805	WP_034780875.1;WP_071075036.1;WP_211552173.1	MULTISPECIES: DUF3597 domain-containing protein; DUF3597 domain-containing protein; DUF3597 family protein	5	3	1
806	WP_034759936.1;WP_034781744.1;WP_070257482.1;WP_070345678.1;WP_071079096.1;WP_099395258.1;WP_166447702.1;WP_176382092.1	glutamine--tRNA ligase/YqeY domain fusion protein; MULTISPECIES: glutamine--tRNA ligase/YqeY domain fusion protein	2	2	1
807	WP_034757589.1;WP_070279174.1;WP_070304391.1;WP_166449801.1	DUF1090 domain-containing protein; MULTISPECIES: DUF1090 family protein; DUF1090 family protein	4	1	2
808	WP_010396472.1;WP_034758850.1;WP_034786262.1;WP_071078616.1;WP_128139990.1	DEAD/DEAH box helicase; MULTISPECIES: DEAD/DEAH box helicase	4	3	1
809	WP_010396148.1;WP_034786579.1;WP_051992036.1;WP_070300900.1;WP_176374976.1;WP_176382382.1	tol-pal system-associated acyl-CoA thioesterase; MULTISPECIES: tol-pal system-associated acyl-CoA thioesterase	5	3	1
810	WP_010395640.1;WP_034781912.1;WP_070257533.1;WP_071079031.1;WP_176374872.1;WP_211551336.1	cysteine hydrolase	2	1	3
811	OFJ50163.1;WP_034753756.1;WP_043463032.1	hypothetical protein BA896_008775; MULTISPECIES: hypothetical protein; hypothetical protein	3	4	1
812	WP_010395384.1;WP_034760013.1;WP_034784493.1;WP_070257271.1;WP_070282442.1;WP_072454338.1;WP_128140387.1;WP_166450182.1;WP_176374837.1;WP_211551434.1	BMP family ABC transporter substrate-binding protein; MULTISPECIES: BMP family ABC transporter substrate-binding protein	2	1	3
813	ATD63519.1;EZP41230.1;OEZ59777.1;WP_034778984.1;WP_070254901.1;WP_099389256.1;WP_139090509.1;WP_166446600.1	acyloxyacyl hydrolase; Lipid A deacylase; lipid A deacylase PagL precursor; MULTISPECIES: acyloxyacyl hydrolase	5	4	1
814	EZP41915.1;OHV98499.1;STR26041.1;WP_034747132.1;WP_070346318.1;WP_128143252.1;WP_139091128.1;WP_240943737.1;WP_242428282.1	Phosphodiesterase PhoD; phosphodiesterase; Alkaline phosphatase D precursor; alkaline phosphatase D family protein	5	2	1
815	WP_034750657.1;WP_128142293.1;WP_139091539.1	aspartate aminotransferase family protein	2	1	5
816	OEZ56031.1;WP_034760142.1;WP_034782531.1;WP_070257118.1	ribosome-binding factor A; MULTISPECIES: 30S ribosome-binding factor RbfA; 30S ribosome-binding factor RbfA	4	1	2
817	OEZ56027.1;WP_034760151.1;WP_034782525.1;WP_070257114.1;WP_070345721.1;WP_071079177.1;WP_072454301.1;WP_115057422.1;WP_128140437.1;WP_139090177.1;WP_166449562.1;WP_176374809.1;WP_176382006.1;WP_211551508.1	ribosomal large subunit pseudouridine synthase B; pseudouridine synthase; rRNA pseudouridine synthase; rRNA pseudouridine synthase, partial	2	2	1
818	WP_034749986.1;WP_034779512.1;WP_070255612.1;WP_070346839.1;WP_071076362.1;WP_072452731.1;WP_128142479.1;WP_139089908.1;WP_166447950.1;WP_176376173.1;WP_176385002.1	NADH-quinone oxidoreductase subunit NuoG; MULTISPECIES: NADH-quinone oxidoreductase subunit NuoG	2	1	2
819	WP_166447868.1	type VI secretion system tip protein VgrG	2	4	1
820	WP_034754871.1;WP_034788049.1;WP_070256530.1;WP_128139540.1;WP_139091258.1;WP_166447885.1	MULTISPECIES: type VI secretion system-associated protein TagF; type VI secretion system-associated protein TagF	1	7	4
821	KHA80610.1;OFJ46592.1;OHV96385.1;STQ92558.1;WP_080698778.1;WP_080753173.1;WP_081344738.1;WP_081345411.1;WP_081368195.1;WP_082261130.1;WP_139092706.1;WP_166449829.1;WP_166450097.1;WP_176376810.1;WP_176386127.1	myo-inositol 2-dehydrogenase; inositol 2-dehydrogenase; Inositol 2-dehydrogenase; MULTISPECIES: inositol 2-dehydrogenase	1	2	9
822	WP_128139502.1;WP_139091914.1;WP_166448364.1;WP_176383430.1	glutathione transferase GstA	1	3	6
823	EZP37443.1;OEZ48877.1;SFX60485.1;STQ93842.1;WP_034754552.1;WP_034785576.1;WP_070345759.1;WP_071079273.1;WP_072454235.1;WP_128140912.1;WP_139090471.1;WP_166449646.1;WP_176385987.1	Aldehyde dehydrogenase family protein; putative aldehyde dehydrogenase AldA; aldehyde dehydrogenase (NAD+); Putative aldehyde dehydrogenase AldA; aldehyde dehydrogenase family protein	3	3	1
824	WP_072455235.1	aspartate aminotransferase family protein	2	1	4
825	WP_072454399.1;WP_128140313.1;WP_139090299.1	cysteine hydrolase	2	1	3
826	STR25599.1;WP_010401667.1;WP_034746042.1;WP_034788689.1;WP_070254664.1;WP_071075313.1;WP_128141769.1;WP_139090617.1;WP_176376587.1	Poly(A) polymerase precursor; polynucleotide adenylyltransferase PcnB; MULTISPECIES: polynucleotide adenylyltransferase PcnB	1	2	2
827	WP_010396806.1;WP_034755059.1;WP_034778118.1;WP_071078208.1	phosphohistidine phosphatase SixA; MULTISPECIES: phosphohistidine phosphatase SixA	1	1	3
828	WP_010396887.1;WP_034756948.1;WP_034784045.1;WP_070259255.1;WP_071078173.1;WP_072454736.1;WP_128139828.1;WP_139091273.1;WP_166447899.1;WP_176382806.1;WP_211547247.1	cysteine--tRNA ligase; MULTISPECIES: cysteine--tRNA ligase	2	2	1
829	WP_010401871.1;WP_034745541.1;WP_034778923.1;WP_072457321.1;WP_099395063.1;WP_128141652.1;WP_166446574.1;WP_176376648.1	arginine N-succinyltransferase; MULTISPECIES: arginine N-succinyltransferase	2	1	2
830	WP_035823538.1;WP_071079968.1;WP_166446076.1	MULTISPECIES: nitronate monooxygenase family protein; nitronate monooxygenase family protein	3	3	1
831	EZP36688.1;OEZ58031.1;SFX29357.1;STR27770.1;WP_029496463.1;WP_034784475.1;WP_070280806.1;WP_071077033.1;WP_072454110.1;WP_099377573.1;WP_139090034.1;WP_166449532.1	Tryptophan repressor binding protein; NAD(P)H dehydrogenase (quinone); Trp repressor-binding protein; NAD(P)H:quinone oxidoreductase; MULTISPECIES: NAD(P)H:quinone oxidoreductase	2	1	4
832	QKY06129.1;WP_071076997.1;WP_244965260.1	glycerol-3-phosphate dehydrogenase	1	2	1
833	QKY06043.1;WP_034748461.1;WP_070254369.1;WP_072453696.1;WP_181877993.1;WP_189396463.1;WP_197678721.1;WP_205711455.1;WP_211549491.1;WP_240317730.1	hypothetical protein G3257_15590; ABC transporter permease; MULTISPECIES: ABC transporter permease; hypothetical protein	2	1	6
834	KHA77293.1;WP_046686270.1;WP_050855961.1;WP_052140385.1;WP_071076044.1;WP_072455730.1;WP_166448945.1	SpoVR family protein; MULTISPECIES: SpoVR family protein	1	1	2
835	WP_010399030.1;WP_071076751.1	hypothetical protein; agglutinin biogenesis protein MshI	2	1	1
836	WP_034759958.1;WP_034781726.1;WP_070257474.1;WP_070345684.1;WP_071079103.1;WP_072454351.1;WP_128140369.1;WP_139090235.1;WP_166447709.1;WP_176374845.1;WP_176382088.1;WP_211551419.1	exodeoxyribonuclease I	1	2	4
837	WP_010397978.1;WP_034756118.1;WP_034784608.1;WP_070259485.1;WP_070279674.1;WP_071077238.1;WP_099387840.1;WP_128143175.1;WP_166447410.1	acetyl-CoA C-acyltransferase; MULTISPECIES: acetyl-CoA C-acyltransferase	1	1	7
838	WP_010397622.1;WP_034752256.1;WP_034784152.1;WP_071077757.1	ribosome recycling factor; MULTISPECIES: ribosome recycling factor	6	3	1
839	WP_010396889.1;WP_034756951.1;WP_034784047.1;WP_166447898.1	MULTISPECIES: acetyl-CoA carboxylase carboxyltransferase subunit alpha; acetyl-CoA carboxylase carboxyltransferase subunit alpha	4	2	1
840	KHA76230.1;OHV98858.1;TNC76277.1;WP_070254282.1;WP_070301318.1;WP_071075663.1;WP_072455700.1;WP_080753648.1;WP_166449382.1;WP_181878019.1	hypothetical protein NC77_23790; hypothetical protein AKG95_04430; MipA/OmpV family protein; MULTISPECIES: MipA/OmpV family protein	3	1	1
841	ABK64092.1;KHA76646.1;QKY03023.1;WP_072454611.1;WP_128139681.1;WP_139092496.1;WP_205412587.1;WP_205711555.1;WP_213086541.1	putative adventurous gliding motility protein; hypothetical protein NC77_22315; hypothetical protein G3257_12725; hypothetical protein	1	2	1
842	OHV95851.1;WP_034748393.1;WP_070346926.1;WP_081344658.1;WP_081368040.1;WP_128141551.1;WP_139088923.1;WP_166448691.1	hypothetical protein AKG95_13165; TIGR03016 family PEP-CTERM system-associated outer membrane protein	2	1	1
843	WP_010396032.1	MULTISPECIES: YajQ family cyclic di-GMP-binding protein	4	1	4
844	WP_010395521.1;WP_034759873.1;WP_034781786.1;WP_070282499.1;WP_070303695.1;WP_071079081.1	glycine zipper 2TM domain-containing protein; MULTISPECIES: glycine zipper 2TM domain-containing protein; hypothetical protein	1	1	2
845	WP_034752850.1;WP_034783756.1;WP_071079949.1;WP_139091332.1	MULTISPECIES: energy-dependent translational throttle protein EttA; energy-dependent translational throttle protein EttA	2	2	1
846	WP_010394770.1;WP_034749144.1;WP_034784810.1;WP_070253801.1;WP_070305787.1;WP_071079465.1;WP_128141292.1;WP_139091721.1;WP_166448199.1;WP_176374696.1;WP_176381836.1	homoserine kinase; MULTISPECIES: homoserine kinase	2	3	1
847	WP_010394500.1;WP_034753241.1;WP_034778301.1;WP_070259523.1;WP_071079758.1;WP_166445911.1;WP_176374537.1;WP_176381615.1	protein-methionine-sulfoxide reductase catalytic subunit MsrP; MULTISPECIES: protein-methionine-sulfoxide reductase catalytic subunit MsrP	1	2	1
848	WP_034752951.1;WP_034783663.1;WP_070258485.1;WP_072455877.1;WP_128140973.1;WP_139091380.1;WP_166446017.1;WP_176374481.1;WP_176381530.1;WP_211548885.1	sugar phosphate isomerase/epimerase	5	1	3
849	WP_034753847.1;WP_070257792.1;WP_071074999.1	MULTISPECIES: phosphoribosyl-AMP cyclohydrolase; phosphoribosyl-AMP cyclohydrolase	2	1	1
850	OEZ65785.1;WP_034757684.1;WP_034777877.1;WP_070347160.1;WP_071077868.1;WP_072454582.1;WP_115057465.1;WP_128139646.1;WP_139092683.1;WP_166449941.1;WP_176375364.1;WP_176383064.1;WP_211547545.1	RecBCD enzyme subunit RecC; exodeoxyribonuclease V subunit gamma	2	2	1
851	TNC78450.1;WP_034781147.1;WP_072453291.1;WP_080698704.1;WP_181878078.1;WP_223278747.1;WP_240943488.1	class I poly(R)-hydroxyalkanoic acid synthase; MULTISPECIES: class I poly(R)-hydroxyalkanoic acid synthase	1	1	2
852	KHA80752.1;WP_072454759.1;WP_080698695.1;WP_080753178.1;WP_128139861.1;WP_139092529.1;WP_176375157.1;WP_211547209.1	thiol oxidoreductase; discoidin domain-containing protein	2	1	1
853	WP_034747262.1;WP_034786521.1;WP_071075710.1;WP_072455600.1;WP_128142075.1;WP_139091093.1;WP_166449333.1;WP_176376388.1;WP_176385385.1;WP_211547950.1	MULTISPECIES: hypothetical protein; hypothetical protein	1	1	4
854	WP_034747111.1;WP_034786479.1;WP_070301341.1	ribosome silencing factor; MULTISPECIES: ribosome silencing factor	1	2	1
855	EZP40700.1;OEZ52909.1;WP_029496150.1;WP_034749482.1;WP_034785374.1;WP_071079417.1;WP_166448237.1	Magnesium and cobalt efflux protein; hemolysin C; hemolysin family protein; MULTISPECIES: hemolysin family protein	3	1	2
856	WP_071080163.1	tetratricopeptide repeat protein	2	1	2
857	EZP40662.1;SFY26055.1;WP_034749473.1;WP_034785382.1;WP_072456917.1;WP_139091791.1;WP_166448307.1;WP_176376731.1	UDP-N-acetylmuramoyl-tripeptide--D-alanyl-D-alanine ligase	3	1	2
858	WP_034746298.1;WP_034780449.1;WP_071075408.1;WP_166446387.1	MULTISPECIES: glycine zipper 2TM domain-containing protein; glycine zipper 2TM domain-containing protein	2	6	1
859	WP_034755654.1;WP_034786432.1;WP_046682905.1;WP_070256936.1;WP_071077059.1;WP_166447253.1;WP_176384165.1	heme-degrading domain-containing protein; MULTISPECIES: heme-degrading domain-containing protein	2	1	2
860	STR18407.1	50S ribosomal protein L14	1	2	5
861	EZP35030.1;SFX85624.1;TNC76735.1;WP_034786149.1;WP_070345414.1;WP_071078507.1;WP_128139951.1;WP_139248402.1;WP_152546568.1;WP_176386073.1;WP_223278914.1;WP_240943524.1	Outer-membrane lipoprotein carrier protein LolA; outer membrane lipoprotein carrier protein; outer membrane lipoprotein chaperone LolA; MULTISPECIES: outer membrane lipoprotein chaperone LolA	2	1	3
862	STQ92638.1	RNA-binding protein YhbY	3	2	1
863	WP_058048132.1;WP_070259487.1;WP_070347248.1;WP_166447411.1	MULTISPECIES: Dabb family protein; Dabb family protein	2	5	1
864	WP_010401471.1;WP_034746364.1;WP_034780396.1;WP_071075431.1;WP_128141847.1;WP_139090689.1;WP_166446365.1	2-(1,2-epoxy-1,2-dihydrophenyl)acetyl-CoA isomerase PaaG; MULTISPECIES: 2-(1,2-epoxy-1,2-dihydrophenyl)acetyl-CoA isomerase PaaG	2	1	1
865	KHA78191.1;OHV94332.1;QKY01043.1;WP_070345994.1;WP_115057389.1;WP_128140721.1;WP_139174819.1;WP_139248451.1;WP_152615228.1;WP_166446117.1;WP_211548781.1	methyltransferase; 16S rRNA (guanine(966)-N(2))-methyltransferase RsmD	3	1	2
866	WP_034784317.1;WP_070259921.1;WP_115057401.1	DUF3016 domain-containing protein; MULTISPECIES: DUF3016 domain-containing protein	2	1	2
867	WP_010399998.1;WP_034750463.1;WP_034788623.1;WP_070260537.1;WP_071076124.1;WP_128142333.1	Cu(I)-responsive transcriptional regulator; MULTISPECIES: Cu(I)-responsive transcriptional regulator	1	2	1
868	WP_034781217.1;WP_070258663.1;WP_176374356.1;WP_211552167.1	nucleotidyltransferase domain-containing protein	1	1	1
869	QKY06006.1;SFX46534.1;STQ92380.1;WP_034777848.1;WP_052139838.1;WP_139091266.1;WP_166447892.1;WP_176386157.1;WP_235194235.1;WP_244965463.1	hypothetical protein G3257_14035; hypothetical protein SAMN03097694_2316; Uncharacterised protein; MULTISPECIES: lipoprotein; MULTISPECIES: hypothetical protein; hypothetical protein	2	1	1
870	WP_034778489.1;WP_051991394.1;WP_070257713.1;WP_099389898.1;WP_128141147.1;WP_166449037.1	MULTISPECIES: spore coat U domain-containing protein; spore coat U domain-containing protein	3	1	4
871	WP_034778147.1;WP_070347001.1;WP_176375164.1;WP_211547216.1	MULTISPECIES: DUF5668 domain-containing protein; DUF5668 domain-containing protein	1	2	1
872	WP_034777764.1;WP_070257367.1;WP_176375424.1;WP_176383301.1;WP_211552290.1	hypothetical protein	4	1	1
873	KHA76869.1;OHV95206.1;WP_115057416.1;WP_128140498.1;WP_139090111.1;WP_139174753.1;WP_139248353.1;WP_152546496.1;WP_152615293.1;WP_166449606.1;WP_176381936.1;WP_211551605.1	peptidase M19; dipeptidase	2	1	1
874	WP_010397327.1	sn-glycerol-3-phosphate ABC transporter ATP-binding protein UgpC	3	4	1
875	WP_010397206.1	Ppx/GppA family phosphatase	1	1	1
876	WP_034757345.1;WP_034782854.1;WP_070259051.1;WP_071077971.1;WP_072454646.1;WP_092610583.1;WP_128139731.1;WP_139092456.1;WP_166447758.1	MULTISPECIES: alpha/beta hydrolase; alpha/beta hydrolase	1	1	1
877	WP_034757284.1;WP_034782876.1;WP_035817675.1;WP_070259080.1;WP_070346953.1;WP_071077989.1;WP_166447773.1;WP_176375297.1;WP_176382949.1;WP_211547409.1	signal peptidase I; MULTISPECIES: signal peptidase I	2	3	1
878	OHV95432.1;WP_034758948.1;WP_051992010.1;WP_128140022.1	hypothetical protein AKG95_19900; DUF4398 domain-containing protein; MULTISPECIES: DUF4398 domain-containing protein	1	1	1
879	WP_010395863.1;WP_139090447.1	lipopolysaccharide biosynthesis protein	1	1	1
880	EZP38462.1;STQ94296.1;WP_034752860.1;WP_128140776.1;WP_139091338.1;WP_166446063.1;WP_217653684.1	putative ThiJ/PfpI domain-containing protein; Molecular chaperone Hsp31 and glyoxalase 3; type 1 glutamine amidotransferase domain-containing protein	1	1	1
881	WP_010395415.1;WP_034759955.1;WP_166447706.1	HPF/RaiA family ribosome-associated protein	1	1	1
882	WP_034753434.1;WP_034778485.1;WP_128141145.1;WP_139092183.1;WP_166449039.1	MULTISPECIES: spore coat U domain-containing protein; spore coat protein U domain-containing protein; spore coat U domain-containing protein	1	2	5
883	WP_034752642.1;WP_034783859.1	MULTISPECIES: LysR family transcriptional regulator	1	1	1
884	WP_010394539.1;WP_034753273.1;WP_034778340.1;WP_070259557.1;WP_071079738.1;WP_128141099.1	50S ribosomal protein L25/general stress protein Ctc; MULTISPECIES: 50S ribosomal protein L25/general stress protein Ctc	1	1	2
[truncated: 48 more rows]

## Sheet: Table S4
Table S4. Characteristics of the melanoma lines
Cell line	Cell line origin	Sequence variations
WM35	The radial growth phase of melanoma	Heterozygous for BRAF p.Val600Glu (c.1799T>A)
[truncated: 2 more rows]
